# Supplementary material for: Systemic and local lipid adaptations underlie regeneration in Drosophila melanogaster and Ambystoma mexicanum
Source: NPJ Regen Med. 2024 Oct 29;9:33. doi: 10.1038/s41536-024-00375-x (PMC11522293; doi:10.1038/s41536-024-00375-x)
Supplement: Supplementary file 2 — Supplementary Data 1 [file 41536_2024_375_MOESM2_ESM.xlsx]

## Sheet: Sheet1
feature	class	structuralcategory	functio0lcategory	totallength	totaldb	totaloh	full0me	regFly-1	regFly-10	regFly-11	regFly-12	regFly-2	regFly-3	regFly-4	regFly-5	regFly-6	regFly-7	regFly-8	regFly-9
							short0me	1Foxo0	10Fox3	11Fox3	12Fox3	2Foxo0	3Foxo0	4Foxo0	5Foxo0	6Foxo0	7Foxo3	8Foxo3	9Foxo3
							cohort	blind	blind	blind	blind	blind	blind	blind	blind	blind	blind	blind	blind
CE 20:1;0	CE	STE	STO	20	1	0		0	0	25.6237	19.1744	21.6981	23.8947	32.7903	17.8903	0	0	0	29.9003
DAG 30:0;0	DAG	GL	MEM	30	0	0		5.37311	0	5.3728	0	4.70257	5.20836	5.3779	0	6.52068	5.49855	6.28244	4.78456
DAG 30:1;0	DAG	GL	MEM	30	1	0		76.8679	52.875	41.9378	45.4531	52.4319	70.1786	77.0339	42.0175	126.951	59.0634	89.0128	72.3284
DAG 30:2;0	DAG	GL	MEM	30	2	0		14.267	10.0757	9.07369	11.1274	9.30591	13.8391	16.2332	8.4943	23.4492	12.1537	17.6248	14.9766
DAG 32:1;0	DAG	GL	MEM	32	1	0		93.1529	64.1455	57.6961	60.4446	67.576	85.6796	90.8333	68.6471	137.244	89.9881	101.046	87.2116
DAG 32:2;0	DAG	GL	MEM	32	2	0		59.9728	38.3227	35.7166	40.73	41.2396	53.8327	57.6731	40.9018	88.1034	55.5166	63.2037	54.1609
DAG 32:3;0	DAG	GL	MEM	32	3	0		5.23805	0	0	0	0	0	4.41653	0	0	5.40443	5.43013	0
DAG 34:1;0	DAG	GL	MEM	34	1	0		52.8749	36.2489	35.4614	41.4292	36.4922	44.8392	48.0237	45.5351	70.3	61.3333	51.0083	47.661
DAG 34:2;0	DAG	GL	MEM	34	2	0		51.078	37.4888	30.4558	38.1935	37.8671	44.855	49.6236	41.11	62.3174	61.1209	51.3598	42.2768
DAG 34:3;0	DAG	GL	MEM	34	3	0		16.73	15.4523	10.8206	10.7706	11.0227	13.3194	16.9383	9.91836	13.919	21.1175	15.3637	9.18801
DAG 36:2;0	DAG	GL	MEM	36	2	0		8.43045	8.61016	8.44329	10.4824	9.28387	10.9668	10.3805	12.0545	13.0187	11.7211	10.0653	9.87473
DAG 36:3;0	DAG	GL	MEM	36	3	0		8.28935	7.86243	8.48749	8.26599	7.99632	9.67529	10.0545	9.28643	6.10852	11.2012	8.09732	6.37272
DAG 36:4;0	DAG	GL	MEM	36	4	0		0	6.62357	3.97453	0	0	0	5.09424	0	0	0	0	0
PA 32:2;0	PA	GPL	MEM	32	2	0		0	0	0	0	0	0	0	0	0.563743	0	0.587109	0
PA 34:0;0	PA	GPL	MEM	34	0	0		0.294784	0.249931	0.284347	0.264149	0.281783	0.315555	0.270852	0.306262	0.48065	0.320087	0.356422	0.326302
PA 34:1;0	PA	GPL	MEM	34	1	0		0	0.581271	0	0	0	0	0	0	0.663833	0	0	0
PA 34:2;0	PA	GPL	MEM	34	2	0		0.916042	1.10418	0.898509	0.912225	0.90888	1.29347	0.883223	0.678566	1.2505	0.977097	1.35758	1.20859
PA 34:3;0	PA	GPL	MEM	34	3	0		0.590875	0.834148	0.686323	0	0.544027	0.701067	0.605164	0	1.12315	0.737432	0.9477	1.05671
PA 36:2;0	PA	GPL	MEM	36	2	0		0.940237	1.0445	0.871341	0.804223	0.917459	1.08767	0.789424	0.698671	1.0795	1.03593	1.1269	1.13323
PA 36:3;0	PA	GPL	MEM	36	3	0		1.75584	1.82401	1.59793	1.42236	1.58123	2.13907	1.62603	1.26618	1.99174	1.87491	2.03584	2.17326
PA 36:4;0	PA	GPL	MEM	36	4	0		0.897383	0.842251	0.795867	0.699081	0.69575	0.954407	0.688499	0	0.749293	0.866584	1.05181	0.943475
PC 28:0;0	PC	GPL	MEM	28	0	0		0	0	0	0	0	0	1.86012	0	3.79719	0	0	0
PC 30:0;0	PC	GPL	MEM	30	0	0		6.74336	5.17777	4.81317	3.90659	5.04494	4.41764	6.72912	3.3394	9.12753	5.28689	6.08503	4.97925
PC 32:0;0	PC	GPL	MEM	32	0	0		24.5351	27.2246	23.1351	15.9103	19.4384	20.5377	25.4449	12.4006	31.0565	23.3273	29.9868	20.9652
PC 32:1;0	PC	GPL	MEM	32	1	0		69.7852	68.0172	61.7264	55.5812	57.6047	68.0703	59.274	43.9232	90.6172	72.3879	83.5508	72.3136
PC 32:2;0	PC	GPL	MEM	32	2	0		68.0475	58.0054	46.6653	42.1697	48.1787	52.9142	55.9927	32.9555	118.666	67.137	84.354	62.7313
PC 32:3;0	PC	GPL	MEM	32	3	0		2.69631	0	1.99025	0	2.06329	0	5.23692	0	3.49052	3.97866	3.6044	2.34749
PC 34:0;0	PC	GPL	MEM	34	0	0		11.0378	11.4617	10.2849	7.02351	8.40423	0	9.96521	0	12.4836	10.0621	10.5791	0
PC 34:1;0	PC	GPL	MEM	34	1	0		87.5102	90.0328	89.8413	73.5235	78.886	85.1748	81.9246	59.3224	101.903	90.4336	100.897	87.294
PC 34:2;0	PC	GPL	MEM	34	2	0		251.958	258.569	239.333	192.71	217.31	241.114	239.312	151.496	307.333	263.463	296.227	248.92
PC 34:3;0	PC	GPL	MEM	34	3	0		89.1253	86.6109	71.8355	52.5369	61.5928	69.6552	87.1193	41.2761	102.24	91.6035	97.9802	72.1841
PC 34:4;0	PC	GPL	MEM	34	4	0		8.63965	7.17122	5.82071	3.58847	4.14001	5.36934	9.443	3.02554	10.0721	8.56105	7.71913	5.53004
PC 36:1;0	PC	GPL	MEM	36	1	0		8.56925	9.9629	8.75877	5.6932	7.14805	6.20269	9.00845	5.151	11.5837	9.50938	10.6445	7.00734
PC 36:2;0	PC	GPL	MEM	36	2	0		64.9463	65.4075	63.0545	54.7549	57.6291	65.0015	58.3737	42.2171	80.6672	73.5365	82.0037	67.2465
PC 36:3;0	PC	GPL	MEM	36	3	0		115.567	118.252	117.22	96.1831	97.6964	109.06	118.647	74.2149	126.81	113.591	130.522	97.6777
PC 36:4;0	PC	GPL	MEM	36	4	0		86.6405	90.1989	78.9856	62.8076	70.685	72.9623	97.4579	44.5141	89.6807	87.6931	102.939	69.2761
PC 36:5;0	PC	GPL	MEM	36	5	0		18.2032	16.1489	14.1072	8.34976	10.4907	10.0999	18.8836	6.91916	20.7139	19.3738	20.1272	13.1072
PE 28:0;0	PE	GPL	MEM	28	0	0		1.04251	0.962782	0.613589	0.918693	0.612516	0.642185	0.887674	0.486298	1.84172	0.978003	1.08042	0.952406
PE 30:0;0	PE	GPL	MEM	30	0	0		2.8818	1.85693	1.80534	1.71152	2.07889	2.05574	2.79995	1.7013	3.42078	2.35552	3.41499	2.08687
PE 30:1;0	PE	GPL	MEM	30	1	0		8.99454	10.2063	6.14815	6.29081	6.92567	9.05027	6.74492	5.02493	18.5657	7.97554	13.9237	12.4351
PE 32:0;0	PE	GPL	MEM	32	0	0		2.9158	2.64453	2.74809	2.17223	2.29278	2.31265	3.35503	1.75031	3.01572	2.45074	3.14891	2.28399
PE 32:1;0	PE	GPL	MEM	32	1	0		98.524	103.552	96.2792	80.384	90.6301	112.918	81.7841	72.4476	154.118	89.1968	138.618	126.346
PE 32:2;0	PE	GPL	MEM	32	2	0		30.7193	30.6296	21.2987	19.5701	21.7467	29.6254	24.0119	17.6249	49.1296	27.6008	40.9302	37.0065
PE 32:3;0	PE	GPL	MEM	32	3	0		0.967325	0.941725	0.628144	0	0.740789	0.693751	1.3491	0.61597	1.54056	1.06482	1.53637	0.889686
PE 33:1;0	PE	GPL	MEM	33	1	0		1.116	0.831092	0	0	0	0	0.595557	0	2.19452	0	1.52328	0
PE 33:2;0	PE	GPL	MEM	33	2	0		1.50538	1.05081	0.977799	0.9214	0.850044	1.1761	1.01433	0.753166	1.69315	0.894779	1.52818	1.22371
PE 34:1;0	PE	GPL	MEM	34	1	0		238.81	219.884	216.876	188.722	196.573	235.551	216.977	160.435	302.747	239.232	281.644	233.95
PE 34:2;0	PE	GPL	MEM	34	2	0		343.523	328.029	318.011	290.929	306.396	397.219	321.95	248.21	419.916	341.769	447.086	376.333
PE 34:3;0	PE	GPL	MEM	34	3	0		112.27	106.563	91.9743	75.3126	81.2169	105.965	99.4023	64.0279	136.539	110.857	131.496	107.177
PE 34:4;0	PE	GPL	MEM	34	4	0		8.3854	8.77091	5.72474	2.87506	4.10349	4.64063	7.11128	2.74066	10.7028	8.45154	8.13634	6.31701
PE 35:1;0	PE	GPL	MEM	35	1	0		1.12546	1.25589	0.816704	0.654372	0.819156	1.01616	1.36215	0.635931	1.9034	1.07006	1.49108	0.964658
PE 35:2;0	PE	GPL	MEM	35	2	0		2.66616	2.52227	2.06649	1.54433	2.14872	2.54057	2.47255	1.63326	4.14172	2.93782	3.67388	2.88808
PE 35:3;0	PE	GPL	MEM	35	3	0		1.85842	1.69637	1.11541	1.00528	0.650259	1.19786	1.9607	1.24721	2.42534	1.78821	2.12974	1.72769
PE 36:1;0	PE	GPL	MEM	36	1	0		32.8384	30.8793	29.9289	23.6087	26.5711	30.7657	32.5308	21.4495	39.6104	34.6385	38.7744	31.1892
PE 36:2;0	PE	GPL	MEM	36	2	0		295.351	272.167	285.199	247.259	274.203	329.497	273.812	227.096	378.405	313.518	374.008	355.463
PE 36:3;0	PE	GPL	MEM	36	3	0		327.714	295.44	293.935	223.418	254.098	313.775	306.55	196.823	360.793	330.88	372.723	296.507
PE 36:4;0	PE	GPL	MEM	36	4	0		305.3	290.707	280.312	193.679	232.038	282.437	295.956	158.81	345.693	293.436	367.926	291.909
PE 36:5;0	PE	GPL	MEM	36	5	0		85.3819	79.8735	68.4971	33.7059	47.0209	62.4433	79.382	27.9998	105.885	90.2867	99.0075	74.0236
PE 36:6;0	PE	GPL	MEM	36	6	0		10.0151	8.94392	6.10791	2.53126	4.34178	5.90055	8.99753	2.25035	13.5409	10.6762	11.1969	7.70547
PE 37:0;0	PE	GPL	MEM	37	0	0		1.14436	0.915959	0.793195	0.582314	0.525216	0.633674	0.896709	0	1.47662	1.32322	1.093	1.22354
PE 37:2;0	PE	GPL	MEM	37	2	0		0	0.703189	0.619894	0.510561	0.48286	0	0	0.470495	1.02896	0.743777	0.821863	0.721138
PE 37:3;0	PE	GPL	MEM	37	3	0		0	0	0	0	0	0	0.86635	0	0.915145	0.651787	0.926772	0.562919
PE 38:1;0	PE	GPL	MEM	38	1	0		2.52633	2.81821	2.57429	1.73854	1.8895	2.47745	2.95239	1.26707	3.40972	3.04756	3.19426	2.48225
PE 38:2;0	PE	GPL	MEM	38	2	0		6.56308	6.54777	6.05706	5.36743	6.28013	6.93034	6.81007	4.32509	8.63713	7.06947	8.47201	7.88748
PE 38:3;0	PE	GPL	MEM	38	3	0		5.48675	4.62019	4.4098	2.82407	3.52854	4.45539	4.8431	2.33328	6.34398	6.25445	5.87404	4.5261
PE 38:4;0	PE	GPL	MEM	38	4	0		1.26048	0.78292	0.859538	0.772896	0.830654	1.03325	1.21783	0.520334	1.42694	1.12299	1.2423	1.15143
PG 30:0;0	PG	GPL	MEM	30	0	0		0	0	0	0	0	0	0	0	0.473278	0.348087	0	0
PG 30:1;0	PG	GPL	MEM	30	1	0		0	0	0	0	0	0	0	0	0.382065	0	0	0
PG 32:0;0	PG	GPL	MEM	32	0	0		0.569749	0.620166	0.767939	0.497337	0.483615	0.687278	0.55554	0.565932	0.694515	0.589616	0.521379	0.500427
PG 32:1;0	PG	GPL	MEM	32	1	0		2.30149	2.65124	2.5267	2.36981	2.11861	3.14473	2.02815	1.90042	3.45837	2.64338	2.74092	3.35809
PG 32:2;0	PG	GPL	MEM	32	2	0		0.688503	0.894849	0.814786	0.66874	0.54288	0.852047	0.7311	0.443206	1.38333	0.72306	0.831076	1.17417
PG 34:1;0	PG	GPL	MEM	34	1	0		2.06713	1.92242	2.70508	2.44682	2.24803	2.61758	1.58087	2.2919	2.92338	2.62892	2.29473	2.82163
PG 34:2;0	PG	GPL	MEM	34	2	0		8.7675	8.30873	8.90547	6.71375	7.18618	9.73146	8.42703	5.45454	11.1177	9.79031	8.48594	9.8495
PG 34:3;0	PG	GPL	MEM	34	3	0		2.18393	2.46889	2.10968	1.55543	1.59415	2.14182	2.1001	1.19739	2.66822	2.39634	1.93947	2.1951
PG 36:2;0	PG	GPL	MEM	36	2	0		1.66921	1.63653	1.74475	1.19286	1.47543	1.79153	1.61768	1.04015	2.1189	1.89087	1.51735	1.95308
PG 36:3;0	PG	GPL	MEM	36	3	0		3.23688	3.70567	3.96509	3.14665	2.96829	4.39727	3.81424	2.46918	3.79122	3.37223	3.09814	3.8514
PG 36:4;0	PG	GPL	MEM	36	4	0		3.65747	3.79304	3.81227	2.65538	2.91489	4.16743	4.69944	2.19674	4.28693	3.86128	3.44782	3.27888
PG 36:5;0	PG	GPL	MEM	36	5	0		0.727358	0.639443	0.51217	0.291804	0.405372	0.472863	0.756035	0	0.729377	0.654877	0.492458	0.538194
PI 30:1;0	PI	GPL	MEM	30	1	0		0	0	0	0	0	0	0	0	0.895764	0	0	0
PI 32:0;0	PI	GPL	MEM	32	0	0		0.563389	0.335478	0.290657	0.388932	0.269439	0.353831	0.268135	0.323809	0.342666	0.359759	0.4067	0.25737
PI 32:1;0	PI	GPL	MEM	32	1	0		13.5271	13.8519	12.1974	9.87945	10.7023	15.0595	8.80533	7.65038	21.8975	14.4912	20.4204	19.0403
PI 32:2;0	PI	GPL	MEM	32	2	0		6.4732	7.23946	4.49985	4.52334	4.84906	5.64856	4.75286	3.25787	12.7063	6.73967	10.2179	11.0363
PI 34:0;0	PI	GPL	MEM	34	0	0		0	0	0	0	0	0	0	0	0.627988	0	0.659779	0
PI 34:1;0	PI	GPL	MEM	34	1	0		11.6772	11.1522	9.664	7.55014	8.75246	10.9481	7.27189	6.52474	18.6993	13.0327	15.0143	13.166
PI 34:2;0	PI	GPL	MEM	34	2	0		31.7623	29.2129	27.4874	28.6516	26.5456	33.7691	25.3303	22.5734	41.5873	34.5131	40.3411	36.8748
PI 34:3;0	PI	GPL	MEM	34	3	0		11.8631	11.7139	9.8643	9.11561	9.29997	11.1853	10.5283	6.83616	15.2063	14.122	14.822	14.3263
PI 34:4;0	PI	GPL	MEM	34	4	0		1.23395	1.47157	1.09041	0.823611	0.940107	1.13581	1.3814	0.50566	1.86358	1.85189	1.45107	1.53052
PI 36:1;0	PI	GPL	MEM	36	1	0		0.910403	0	0.619414	0	0.519809	0.691504	0.709983	0	1.09135	0.775652	0.852883	0.702578
PI 36:2;0	PI	GPL	MEM	36	2	0		12.4128	11.9763	12.3961	9.52586	12.1494	12.5251	11.1618	8.55823	17.7443	15.0157	16.2102	14.3785
PI 36:3;0	PI	GPL	MEM	36	3	0		38.2219	38.8389	39.2576	37.8192	36.9817	44.0211	37.8949	30.0232	43.9362	42.5447	47.4049	45.3636
PI 36:4;0	PI	GPL	MEM	36	4	0		38.3256	39.6023	38.2576	32.2103	31.6046	39.0158	37.84	22.725	45.905	43.7854	47.5199	48.6743
PI 36:5;0	PI	GPL	MEM	36	5	0		14.8795	14.664	13.0598	9.4097	10.1146	12.7938	12.9793	6.39792	16.1662	17.0799	18.7089	16.9995
PI 36:6;0	PI	GPL	MEM	36	6	0		3.25137	2.92366	2.38641	1.06497	1.49899	2.10651	2.55021	0.998732	3.7977	4.00623	3.79386	2.9114
PS 32:1;0	PS	GPL	MEM	32	1	0		1.05054	1.47371	0.860037	1.06545	0.958357	1.12959	0.788549	0.911472	1.10411	1.19736	1.25276	1.28686
PS 32:2;0	PS	GPL	MEM	32	2	0		0	0.803222	0	0	0	0	0	0	0.751854	0	0	0
PS 34:0;0	PS	GPL	MEM	34	0	0		0.674264	0.649492	0	0.558121	0.65492	0.599867	0.685173	0.471748	0.765981	0.747256	0.762883	0.589091
PS 34:1;0	PS	GPL	MEM	34	1	0		5.79004	6.46996	4.63159	5.40716	5.39964	6.51177	5.37674	4.57367	6.98111	6.92136	6.85644	6.32816
PS 34:2;0	PS	GPL	MEM	34	2	0		10.1296	10.1582	7.9738	10.3512	9.98646	11.7828	8.72319	9.10789	11.4639	12.2616	13.1901	11.5763
PS 34:3;0	PS	GPL	MEM	34	3	0		4.31833	5.20354	3.30446	4.26752	4.25849	5.01845	4.16077	3.8338	4.80293	5.41369	5.89034	5.58471
PS 34:4;0	PS	GPL	MEM	34	4	0		0.795525	0.978432	0.61083	0.858951	0.691525	1.02311	0.724108	0.835931	0.838747	1.0111	0.982962	1.02623
PS 35:1;0	PS	GPL	MEM	35	1	0		0.856158	0	0	0	0.685832	0.73275	0	0	1.11738	0.995769	0	0.831772
PS 35:2;0	PS	GPL	MEM	35	2	0		1.20194	1.07725	0.932377	1.01269	0.940673	1.28899	1.10301	0.903265	1.2619	1.26028	1.41699	1.29737
PS 35:3;0	PS	GPL	MEM	35	3	0		0	0	0	0	0	0	0	0	0	0.822637	0	0
PS 36:1;0	PS	GPL	MEM	36	1	0		6.36328	5.64892	4.59379	4.43991	5.2874	5.62662	5.40818	4.087	7.32039	6.90203	7.07866	5.68553
PS 36:2;0	PS	GPL	MEM	36	2	0		53.0889	54.1104	41.1966	51.143	51.1233	60.143	46.6592	46.6206	60.8801	65.4299	66.3729	60.1282
PS 36:3;0	PS	GPL	MEM	36	3	0		39.7591	39.4548	31.5387	38.9609	37.4114	44.2513	38.354	32.7206	42.154	49.1194	50.1293	43.346
PS 36:4;0	PS	GPL	MEM	36	4	0		44.9027	42.5005	38.5358	53.7224	49.3385	58.108	44.3807	46.7441	44.9673	50.7173	58.6008	58.305
PS 36:5;0	PS	GPL	MEM	36	5	0		60.4142	59.5583	44.0122	47.7372	51.2642	65.062	55.7528	42.7989	63.3062	74.2139	77.9427	67.7435
PS 36:6;0	PS	GPL	MEM	36	6	0		32.2191	30.2852	18.1325	13.7075	17.8295	24.3084	26.3936	12.1233	35.038	42.5953	36.1108	26.6214
PS 37:2;0	PS	GPL	MEM	37	2	0		0.958836	0.902833	0.736303	0.906759	0.727916	0.78983	0.872594	0	1.18503	0.882489	1.24563	0.824143
PS 38:1;0	PS	GPL	MEM	38	1	0		1.12382	1.04524	0.894397	0	1.05228	0.937446	0.995772	0.751395	1.37467	1.43276	1.28814	0.969096
PS 38:2;0	PS	GPL	MEM	38	2	0		3.42352	3.33633	2.52355	2.85342	3.28658	3.96447	2.8673	2.37871	4.02147	4.18061	3.99809	3.92415
PS 38:3;0	PS	GPL	MEM	38	3	0		2.79109	2.42823	1.58084	1.7873	2.06887	2.07655	2.00735	1.4908	2.82561	2.98688	3.06636	2.18731
TAG 34:0;0	TAG	GL	STO	34	0	0		2.55401	3.27228	1.55534	0	1.66626	2.11972	1.59828	0	3.06933	0	2.10609	0
TAG 36:0;0	TAG	GL	STO	36	0	0		67.1944	70.9608	47.2659	24.7407	38.4494	55.6075	35.5647	25.2745	60.1091	47.1932	53.5399	51.5172
TAG 36:1;0	TAG	GL	STO	36	1	0		10.6642	16.7073	11.7257	8.42176	10.8792	11.4186	9.73191	11.1941	11.7557	14.1641	11.9584	10.6539
TAG 36:2;0	TAG	GL	STO	36	2	0		4.0015	4.22265	2.57539	2.99825	3.30937	3.23565	3.56897	2.81817	2.95426	5.08185	3.26307	2.14077
TAG 38:0;0	TAG	GL	STO	38	0	0		375.251	379.891	254.357	173.924	222.94	307.138	210.1	167.909	377.974	311.515	326.646	287.928
TAG 38:1;0	TAG	GL	STO	38	1	0		78.7501	88.5241	63.9536	40.8749	56.6523	75.4817	48.0334	42.2299	81.589	56.0476	70.3464	71.8365
TAG 38:2;0	TAG	GL	STO	38	2	0		6.36169	7.46945	5.45232	3.86889	4.29839	6.04164	4.06481	3.60731	4.68899	0	5.41896	4.21411
TAG 39:0;0	TAG	GL	STO	39	0	0		4.32172	4.87062	4.07483	2.59302	3.0671	4.48012	3.23788	2.83699	6.7858	2.63383	5.21749	3.90398
TAG 39:1;0	TAG	GL	STO	39	1	0		3.83679	3.59569	3.34353	2.19979	2.12465	3.8531	4.17443	2.1882	5.92839	1.96705	4.00624	3.02738
TAG 40:0;0	TAG	GL	STO	40	0	0		772.439	792.767	572.648	490.9	476.735	624.862	447.91	429.478	850.251	751.989	736.118	621.087
TAG 40:1;0	TAG	GL	STO	40	1	0		399.617	436.595	293.532	244.174	272.906	352.584	244.99	237.488	462.919	315.309	381.427	363.795
TAG 40:2;0	TAG	GL	STO	40	2	0		48.3786	54.8581	41.5963	33.0259	36.1164	49.7545	31.9476	32.9647	50.2833	40.7121	41.3105	39.6327
TAG 40:3;0	TAG	GL	STO	40	3	0		3.06893	3.54056	3.202	1.90433	2.33075	2.84409	2.08898	2.15127	0	3.44094	2.3179	2.2271
TAG 41:0;0	TAG	GL	STO	41	0	0		6.29055	7.44697	5.6896	4.71877	4.92629	5.68164	6.04295	5.08577	8.68262	4.4502	7.9005	5.58964
TAG 41:1;0	TAG	GL	STO	41	1	0		8.71057	9.00018	7.39111	6.50605	5.15215	8.5025	7.43787	4.96916	12.1303	5.826	10.8436	7.56349
TAG 41:2;0	TAG	GL	STO	41	2	0		0	3.00343	1.77532	0	0	2.39674	2.74035	2.06953	4.5778	0	3.11243	2.43724
TAG 42:0;0	TAG	GL	STO	42	0	0		624.18	669.42	570.595	575.413	418.856	505.512	393.2	466.14	777.52	751.859	646.143	534.165
TAG 42:1;0	TAG	GL	STO	42	1	0		1180.49	1307.77	800.855	830.158	783.433	1024.55	823.804	730.47	1540.23	949.614	1236.99	1098.82
TAG 42:2;0	TAG	GL	STO	42	2	0		235.228	258.11	175.54	168.015	164.785	206.334	163.882	153.724	282.444	186.081	217.032	201.198
TAG 42:3;0	TAG	GL	STO	42	3	0		17.8265	19.4541	16.5848	15.3941	13.4148	16.6085	14.4208	12.0668	16.2207	17.4717	16.0475	13.7536
TAG 43:0;0	TAG	GL	STO	43	0	0		0	6.8158	4.68865	0	0	5.92375	0	3.98873	0	5.4183	7.19968	0
TAG 43:1;0	TAG	GL	STO	43	1	0		11.474	14.1506	9.20931	10.7583	9.10857	12.8193	12.0231	9.98968	18.893	8.59917	14.3611	12.4059
TAG 43:2;0	TAG	GL	STO	43	2	0		6.4218	6.51933	5.3969	5.62461	3.64406	6.09196	6.87528	4.34275	9.07984	4.30539	7.53741	5.67072
TAG 44:0;0	TAG	GL	STO	44	0	0		182.803	205.12	193.147	216.31	134.06	158.049	126.657	174.538	245.515	269.743	213.063	163.869
TAG 44:1;0	TAG	GL	STO	44	1	0		2104.53	2337.21	1493.32	1653.54	1387.24	1936.03	1595.12	1433.43	2920.72	1811.73	2374.82	1970.15
TAG 44:2;0	TAG	GL	STO	44	2	0		900.06	921.564	574.097	643.787	566.239	729.983	670.415	557.232	1147.42	670.054	870.591	733.826
TAG 44:3;0	TAG	GL	STO	44	3	0		90.58	98.4782	67.9547	73.2835	61.5121	80.6568	78.5629	58.9219	96.6842	81.2633	79.6102	67.1138
TAG 44:4;0	TAG	GL	STO	44	4	0		5.37007	7.66473	4.165	4.00303	3.7021	5.3549	5.55419	3.49127	5.04431	6.45349	5.3844	3.21259
TAG 45:0;0	TAG	GL	STO	45	0	0		0	0	5.38129	4.98035	0	5.64305	4.04927	4.94651	0	5.79975	7.74549	0
TAG 45:1;0	TAG	GL	STO	45	1	0		15.7854	19.273	14.6003	14.966	10.9441	18.2408	16.9012	14.0181	23.333	12.6482	20.0013	16.605
TAG 45:2;0	TAG	GL	STO	45	2	0		13.8345	14.4645	9.62734	10.8508	9.09883	13.3752	13.6336	8.2701	19.212	8.44049	13.7005	11.8293
TAG 45:3;0	TAG	GL	STO	45	3	0		2.9431	3.81862	2.52691	2.60035	2.29803	3.40561	4.11614	2.18479	4.41379	2.92492	4.06487	3.30741
TAG 46:1;0	TAG	GL	STO	46	1	0		2226.12	2387.51	1727.58	1996.02	1503.57	2095.37	1718.42	1768.14	3015.45	2251.51	2572.99	2135.12
TAG 46:2;0	TAG	GL	STO	46	2	0		2088.69	2087.51	1367.32	1705.33	1314.84	1778.26	1583.75	1405.67	2699.52	1774.12	2126.47	1768.57
TAG 46:3;0	TAG	GL	STO	46	3	0		405.52	405.036	263.441	316.689	245.227	339.226	326.854	251.83	436.728	355.316	370.969	294.337
TAG 46:4;0	TAG	GL	STO	46	4	0		32.2352	32.6474	22.6481	23.4288	19.093	25.7627	29.2076	17.1794	22.9093	37.2121	26.1924	18.4929
TAG 47:1;0	TAG	GL	STO	47	1	0		18.078	21.5818	15.0268	14.7598	12.7675	17.1289	17.2457	13.4352	26.3655	15.7507	20.5584	18.4222
TAG 47:2;0	TAG	GL	STO	47	2	0		19.3388	21.2732	14.6975	14.9033	11.2491	18.1869	19.5896	14.7133	24.955	12.9476	22.8115	17.4326
TAG 47:3;0	TAG	GL	STO	47	3	0		8.04381	7.81314	4.93362	5.4969	4.27994	6.21754	7.8045	4.00756	9.21442	5.32236	8.07025	5.64234
TAG 48:1;0	TAG	GL	STO	48	1	0		1364.91	1455.31	1168.44	1346.84	963.926	1276.14	1057.76	1232.47	1878.31	1650.29	1600.55	1375.1
TAG 48:2;0	TAG	GL	STO	48	2	0		2205.14	2325.05	1658.03	2297.51	1505.3	2070.66	1710.93	1912.87	2718.05	2300.16	2331.5	2014.45
TAG 48:3;0	TAG	GL	STO	48	3	0		953.333	942.536	631.432	887.799	590.849	792.852	784.919	673.774	988.617	975.72	867.143	721.334
TAG 48:4;0	TAG	GL	STO	48	4	0		111.042	113.941	75.3837	89.4001	65.4501	93.4322	109.265	69.019	86.4298	140.183	94.4412	63.5446
TAG 48:5;0	TAG	GL	STO	48	5	0		7.87679	7.98109	4.96035	5.32784	4.80744	6.00352	9.13676	3.48788	5.04527	11.7947	5.1435	3.8754
TAG 49:1;0	TAG	GL	STO	49	1	0		14.8873	20.4966	13.3228	14.466	10.1636	16.342	14.7217	12.1422	22.324	14.9729	21.6526	15.1021
TAG 49:2;0	TAG	GL	STO	49	2	0		16.6737	19.5588	13.3189	15.1224	11.7101	15.6097	17.7687	13.8906	22.9816	15.4723	19.6808	15.6093
TAG 49:3;0	TAG	GL	STO	49	3	0		8.76408	9.02684	6.25829	7.34565	5.5747	7.76562	9.29354	6.33337	10.0462	9.96197	10.0394	6.67753
TAG 49:4;0	TAG	GL	STO	49	4	0		0	2.5189	0	0	0	2.01147	2.57716	0	0	0	0	0
TAG 50:1;0	TAG	GL	STO	50	1	0		390.315	426.324	351.568	0	280.55	365.207	0	400.357	539.885	569.684	466.836	391.684
TAG 50:2;0	TAG	GL	STO	50	2	0		1215.95	1455.88	1084.41	1696.83	973.318	1317.6	1029.49	1435.57	1477.36	1554.67	1373.54	1254.19
TAG 50:3;0	TAG	GL	STO	50	3	0		774.076	885.734	607.135	928.243	547.945	761.789	725.17	728.876	733.478	981.147	727.151	610.132
TAG 50:4;0	TAG	GL	STO	50	4	0		194.011	226.94	140.405	206.298	120.544	174	221.226	147.594	136.556	276.026	157.971	120.804
TAG 50:5;0	TAG	GL	STO	50	5	0		19.4619	22.9118	11.7839	16.6369	10.1577	15.3626	27.5859	12.5359	10.6775	30.2778	15.4625	9.22117
TAG 51:1;0	TAG	GL	STO	51	1	0		0	0	0	0	0	0	0	0	15.4837	0	0	0
TAG 51:2;0	TAG	GL	STO	51	2	0		11.9679	15.7587	11.6241	14.2734	8.52459	11.8792	13.1056	10.834	18.0426	13.8172	16.5822	13.0862
TAG 51:3;0	TAG	GL	STO	51	3	0		6.53264	7.21103	3.90546	6.12974	3.72884	5.80028	6.58044	5.31322	7.03608	7.22879	5.82653	4.93316
TAG 51:4;0	TAG	GL	STO	51	4	0		0	2.47332	0	0	0	0	1.9943	0	0	0	0	0
TAG 52:1;0	TAG	GL	STO	52	1	0		63.305	71.8503	55.6418	0	0	58.618	51.6592	0	90.3116	95.4874	0	62.8732
TAG 52:2;0	TAG	GL	STO	52	2	0		286.95	451.37	330.34	544.174	280.401	383.112	300.58	477.051	348.808	474.713	371.864	334.23
TAG 52:3;0	TAG	GL	STO	52	3	0		253.354	349.974	243.056	390.166	211.614	299.982	299.401	327.799	218.008	372.9	248.89	201.295
TAG 52:4;0	TAG	GL	STO	52	4	0		105.61	155.279	93.0341	138.93	77.4827	113.116	158.335	110.067	60.9369	166.025	90.0691	70.1024
TAG 52:5;0	TAG	GL	STO	52	5	0		17.0133	25.1013	14.7885	18.9145	11.5248	16.2877	32.1965	15.4178	7.90738	33.2667	13.5117	7.90794
TAG 52:6;0	TAG	GL	STO	52	6	0		0	0	0	0	0	0	2.69323	0	0	2.17496	0	0
TAG 53:1;0	TAG	GL	STO	53	1	0		0	8.69598	0	0	4.49908	6.81426	0	6.45042	0	8.55049	10.4772	7.98077
TAG 53:2;0	TAG	GL	STO	53	2	0		8.61772	10.8126	7.88396	10.1016	5.56548	9.74076	9.10349	8.24219	11.3134	10.6601	0	9.89804
TAG 53:3;0	TAG	GL	STO	53	3	0		4.57129	5.30908	3.62524	4.21785	2.81437	4.28963	5.15558	3.90052	5.2188	5.68715	4.80973	3.67494
TAG 54:1;0	TAG	GL	STO	54	1	0		24.1829	0	22.9533	0	16.983	0	0	0	33.6945	0	39.3323	29.5659
TAG 54:2;0	TAG	GL	STO	54	2	0		36.5438	46.0575	29.7656	39.7442	23.2937	38.7661	37.6061	35.4803	41.4948	47.3223	48.9389	37.2298
TAG 54:3;0	TAG	GL	STO	54	3	0		31.142	41.3748	31.5727	43.5183	29.2864	38.7873	38.3442	42.2336	33.9364	42.7854	35.3913	27.5723
TAG 54:4;0	TAG	GL	STO	54	4	0		16.6105	25.4979	18.9996	24.3358	15.7479	22.1173	31.1375	21.2224	12.8192	27.6961	15.8084	10.9626
TAG 54:5;0	TAG	GL	STO	54	5	0		4.75296	9.09225	5.17326	6.17808	3.88577	5.60995	12.3536	5.13661	2.79293	8.15747	3.81087	0
TAG 54:6;0	TAG	GL	STO	54	6	0		0	0	0	0	0	0	2.06905	0	0	0	0	0
TAG 55:1;0	TAG	GL	STO	55	1	0		0	3.52755	0	0	0	0	2.09808	0	0	0	0	0
TAG 55:2;0	TAG	GL	STO	55	2	0		0	0	0	0	0	0	5.08132	0	0	6.14238	0	0
TAG 55:3;0	TAG	GL	STO	55	3	0		0	0	0	0	1.70035	2.43045	0	0	3.15202	0	0	0
TAG 56:1;0	TAG	GL	STO	56	1	0		0	7.69209	5.54793	0	4.13042	0	0	6.53741	0	0	9.64114	7.25113
TAG 56:2;0	TAG	GL	STO	56	2	0		14.9014	19.9119	13.2277	20.504	10.0063	16.753	15.4507	18.2454	17.6305	21.1037	20.4069	17.3339
TAG 56:3;0	TAG	GL	STO	56	3	0		8.63439	11.408	8.25353	10.4924	6.24135	10.0844	10.1041	8.66863	7.85707	12.8103	11.3593	7.80311
TAG 56:4;0	TAG	GL	STO	56	4	0		0	2.80084	1.8281	2.06527	0	0	3.02931	0	0	2.99216	0	0
TAG 57:2;0	TAG	GL	STO	57	2	0		0	0	0	2.82458	0	0	0	0	0	0	0	0
TAG 58:2;0	TAG	GL	STO	58	2	0		3.69002	5.51698	3.81279	6.58771	2.81911	4.73088	4.55607	5.51591	4.23424	6.7811	6.20245	0
TAG 58:3;0	TAG	GL	STO	58	3	0		3.34273	4.9504	3.17567	3.68241	2.12255	4.03726	3.81635	3.70413	0	5.84167	3.57431	3.77652
