# Supplementary material for: Systemic and local lipid adaptations underlie regeneration in Drosophila melanogaster and Ambystoma mexicanum
Source: NPJ Regen Med. 2024 Oct 29;9:33. doi: 10.1038/s41536-024-00375-x (PMC11522293; doi:10.1038/s41536-024-00375-x)
Supplement: Supplementary file 3 — Supplementary Data 2 [file 41536_2024_375_MOESM3_ESM.xlsx]

## Sheet: Artemia mass spec
mass spectrometry results artemia raw data				[pmol]
	A1	A2	A3
DAG 31:0	0	0	0
DAG 31:1	21.0907	0	0
DAG 32:0	22.2856	0	0
DAG 32:1	64.2363	79.9687	37.1484
DAG 32:2	36.8081	0	0
DAG 32:3	136.77	170.724	36.6361
DAG 32:4	50.2277	64.2168	0
DAG 33:0	0	0	0
DAG 33:1	63.9607	92.2538	0
DAG 33:2	49.5027	64.2998	0
DAG 33:3	259.075	292.595	76.1591
DAG 33:4	81.7027	121.457	0
DAG 34:0	44.6955	64.5015	0
DAG 34:1	204.871	363.421	133.934
DAG 34:2	202.674	349.238	103.842
DAG 34:3	949.773	1431.41	430.278
DAG 34:4	336.436	486.92	132.333
DAG 34:5	72.0874	105.468	0
DAG 35:0	0	0	0
DAG 35:1	39.4492	66.5709	0
DAG 35:2	63.6065	100.105	0
DAG 35:3	258.556	350.044	98.797
DAG 35:4	127.477	190.576	55.5712
DAG 35:5	48.2001	0	0
DAG 36:0	0	0	0
DAG 36:1	47.7213	105.401	43.8106
DAG 36:2	238.05	338.207	131.4
DAG 36:3	530.875	841.697	301.415
DAG 36:4	1614.03	2504.59	784.194
DAG 36:5	508.884	815.446	338.705
DAG 36:6	809.271	1407.3	581.65
DAG 37:4	41.7774	0	0
DAG 38:3	39.8969	72.0537	0
DAG 38:4	118.133	173.537	79.4939
DAG 38:5	114.8	184.005	85.1619
DAG 38:6	140.409	193.898	76.9811
DAG 38:7	93.9027	114.362	0
DAG 38:8	88.7606	84.7997	0
PA 32:0	0	0	0
PA 34:0	2.0969	5.50693	7.84485
PA 34:1	12.6785	24.4754	47.2258
PA 34:2	8.77643	18.5122	32.0241
PA 34:3	18.0147	28.2201	64.2181
PA 34:4	8.59034	18.2735	36.9923
PA 35:3	0	0	17.2475
PA 36:1	0	0	0
PA 36:2	21.5479	52.1243	90.5485
PA 36:3	20.8478	38.2904	75.8731
PA 36:4	51.372	107.478	198.65
PA 36:5	37.0179	80.3878	141.099
PA 36:6	70.1668	161.348	277.225
PA 38:3	5.94353	11.801	21.2425
PA 38:4	8.92044	21.0113	34.8972
PA 38:5	0	40.8648	69.3081
PA 38:6	10.5035	21.1082	36.6767
PC 28:0	0	0	0
PC 30:0	74.6143	140.182	163.07
PC 30:2	11.8547	25.9438	0
PC 32:0	338.148	740.72	819.147
PC 32:1	887.785	1804.6	1891.26
PC 32:2	213.131	431.886	451.01
PC 32:3	267.934	561.813	594.184
PC 34:0	405.313	786.99	880.573
PC 34:1	4519.43	9145.07	9498.07
PC 34:2	1885.21	3787.36	3822.34
PC 34:3	3693.96	7688.97	7656.68
PC 34:4	1287.01	2628.06	2480.44
PC 34:5	218.236	389.261	360.847
PC 34:6	34.4856	0	0
PC 36:0	0	0	58.2614
PC 36:1	765.782	1647.43	1700.86
PC 36:2	2171.46	4382.87	4642.24
PC 36:3	3724.2	7663.7	7666.01
PC 36:4	7495.44	15165.3	14934.2
PC 36:5	3091.17	6349.24	5935.39
PC 36:6	874.46	1666.55	1527.14
PC 36:7	213.32	397.44	349.792
PC 38:2	48.354	92.4899	105.872
PC 38:3	97.9012	217.691	203.379
PC 38:4	324.378	711.346	706.519
PC 38:5	1019.45	2067.27	2120
PC 38:6	1826.28	3680.95	3642.39
PC 38:7	0	0	0
PE 32:1	33.3309	62.8002	77.38
PE 32:2	7.5678	15.3653	21.0858
PE 32:3	8.40614	19.6235	22.8735
PE 33:1	36.2258	67.8976	84.1532
PE 33:2	14.5103	31.9409	33.1334
PE 33:3	31.8566	74.4605	80.6575
PE 34:1	313.899	698.369	791.765
PE 34:2	283.803	604.881	673.71
PE 34:3	617.036	1411.78	1453.79
PE 34:4	185.427	414.228	385.127
PE 34:5	7.06486	16.0356	0
PE 35:1	184.459	406.483	491.734
PE 35:2	181.913	380.48	441.335
PE 35:3	361.642	785.91	845.86
PE 35:4	121.178	259.53	277.663
PE 36:1	397.036	842.228	990.53
PE 36:2	2386.36	5129.31	5636.11
PE 36:3	1731.38	3708.86	3960.18
PE 36:4	3120.65	6838.43	7009.67
PE 36:5	1165.6	2653.6	2494.79
PE 36:6	237.916	493.922	496.213
PE 37:1	15.4901	33.1258	34.1482
PE 37:2	47.6082	99.6873	117.501
PE 37:3	34.8272	90.2912	85.5121
PE 37:4	70.8318	164.615	173.447
PE 37:5	65.1231	153.151	139.331
PE 37:6	12.0744	29.2886	23.9278
PE 38:1	25.4269	47.9002	52.9293
PE 38:2	107.524	211.987	230.205
PE 38:3	99.5506	209.079	237.058
PE 38:4	340.26	750.798	827.302
PE 38:5	601.659	1349.57	1394.65
PE 38:6	796.075	1757	1755.85
PE 38:7	65.2832	146.228	150.251
PE 38:8	22.6502	43.2245	52.3521
PE 39:4	0	15.9836	17.0634
PE 39:5	7.22259	26.3265	23.1832
PE 39:6	9.85808	23.7412	24.8577
PE 40:4	0	14.6337	12.8962
PE 40:5	8.94319	28.3137	22.3526
PE 40:6	21.2317	52.6237	47.4509
PE 40:7	21.158	50.567	51.8833
PE 40:8	23.5547	55.5512	58.8032
PG 32:0	0	0	0
PG 32:1	3.29483	5.07783	8.07681
PG 33:1	0	0	2.74391
PG 33:3	0	3.36099	3.58681
PG 34:0	0	0	0
PG 34:1	74.8283	184.074	168.192
PG 34:2	14.1816	33.4606	33.3027
PG 34:3	53.9423	132.065	133.287
PG 34:4	16.9117	40.6478	43.4423
PG 35:1	3.22988	6.94563	5.94514
PG 35:2	1.80226	5.31878	5.6862
PG 35:3	6.16795	11.3382	13.7785
PG 35:4	5.17924	12.2597	13.6439
PG 35:5	0	4.48337	5.00859
PG 36:1	7.31429	17.5543	17.8615
PG 36:2	23.3228	46.8496	47.3044
PG 36:3	26.9167	64.8681	64.5016
PG 36:4	76.2966	198.059	188.616
PG 36:5	91.9483	221.333	233.937
PG 36:6	217.458	559.196	571.156
PG 38:4	0	3.29572	3.94587
PG 38:5	2.15074	4.65774	4.72024
PG 38:6	2.75589	7.70491	7.85675
PG 38:7	2.68927	6.17995	7.83964
PG 38:8	4.67174	12.051	11.8451
PI 30:1	0	19.9987	0
PI 32:0	43.0741	72.9802	87.2932
PI 34:1	70.8114	187.867	223.023
PI 34:2	96.7919	268.522	340.241
PI 34:3	214.826	648.609	787.701
PI 34:4	42.9353	124.465	155.519
PI 35:1	19.3139	59.7214	77.361
PI 35:2	56.3206	149.633	182.86
PI 35:3	113.34	317.372	406.65
PI 35:4	37.0006	105.039	130.611
PI 36:1	75.9581	192.637	220.208
PI 36:2	598.425	1654.98	2029.38
PI 36:3	1424.33	4029.77	4940.26
PI 36:4	1776.41	5277.07	6604.61
PI 36:5	204.421	631.461	744.765
PI 36:6	53.4409	161.538	202.101
PI 37:2	17.449	49.8981	63.646
PI 37:3	38.6451	117.914	131.301
PI 37:4	103.214	315.55	385.67
PI 37:5	62.3499	182.705	230.405
PI 38:2	22.8722	63.9391	76.0666
PI 38:3	90.6351	267.843	304.548
PI 38:4	998.487	2927.84	3726.36
PI 38:5	1447.51	4547.9	5718.54
PI 38:6	598.49	1847.62	2223.74
PI 38:7	29.8535	92.2536	121.894
PI 38:8	13.0662	48.6313	54.5221
PI 39:4	13.7869	43.3203	35.7002
PI 39:5	30.4924	91.0695	123.316
PI 39:6	11.7384	40.3221	46.8459
PI 40:3	22.3436	47.1328	0
PI 40:4	13.4741	37.0143	60.2867
PI 40:5	54.7891	157.781	209.982
PI 40:6	55.7474	166.196	202.069
PI 40:7	48.0965	162.035	215.806
PI 40:8	21.0038	77.6788	93.3138
PS 32:1	14.7014	34.6387	44.7437
PS 33:1	13.3184	27.3629	34.5306
PS 34:0	7.70581	15.5193	19.7306
PS 34:1	117.49	240.046	314.714
PS 34:2	83.5374	181.468	246.984
PS 34:3	108.767	256.469	332.844
PS 34:4	49.1477	110.52	146.262
PS 35:1	37.8964	71.3711	98.7331
PS 35:2	35.5629	78.3495	104.44
PS 35:3	62.3363	144.003	180.859
PS 35:4	37.1132	91.3741	118.856
PS 36:1	154.993	313.685	399.317
PS 36:2	378.529	796.367	1068.89
PS 36:3	459.293	1009.92	1304.41
PS 36:4	618.889	1426.37	1792.37
PS 36:5	248.187	592.351	760.418
PS 36:6	10.99	25.3208	29.3653
PS 37:1	6.57018	16.1028	21.2919
PS 37:2	18.6506	41.1924	51.4971
PS 37:3	14.0414	31.6094	44.8651
PS 37:4	20.7683	49.7822	61.695
PS 37:5	23.203	61.1144	76.2169
PS 38:1	6.94275	15.4794	19.0648
PS 38:2	26.5989	56.5551	75.9749
PS 38:3	23.2949	52.9351	74.8756
PS 38:4	116.534	288.524	382.42
PS 38:5	291.432	676.571	910.077
PS 38:6	178.248	411.687	590.965
PS 38:7	0	23.5049	31.7851
PS 38:8	0	11.3453	14.567
PS 39:3	0	0	78.8406
PS 39:4	0	0	93.5076
PS 39:5	0	0	23.6143
PS 39:6	0	11.2399	19.6105
PS 40:3	0	0	16.7712
PS 40:4	0	0	13.0782
PS 40:8	5.6216	14.4497	23.5623
TAG 34:0	0	0	0
TAG 36:0	0	0	0
TAG 42:0	0	0	0
TAG 44:0	0	0	0
TAG 45:0	0	0	0
TAG 45:1	0	0	17.7142
TAG 45:2	0	13.8218	12.4531
TAG 45:3	9.83807	25.4646	24.1905
TAG 46:0	0	0	0
TAG 46:1	25.3896	60.6971	51.2182
TAG 46:2	19.0633	44.8366	38.0986
TAG 46:3	46.5798	112.034	105.218
TAG 46:4	25.7745	55.7852	50.1018
TAG 47:0	0	0	0
TAG 47:1	45.512	92.006	88.667
TAG 47:2	34.5346	82.3969	77.5731
TAG 47:3	102.344	249.184	242.828
TAG 47:4	52.1261	133.725	114.705
TAG 47:5	22.4523	57.526	50.4569
TAG 47:6	0	23.3802	0
TAG 48:0	0	0	0
TAG 48:1	98.8248	232.216	201.083
TAG 48:2	120.038	272.242	258.497
TAG 48:3	412.589	936.844	912.516
TAG 48:4	238.955	528.375	502.157
TAG 48:5	115.608	259.274	231.9
TAG 48:6	61.8327	149.06	132.617
TAG 48:7	24.3831	53.8137	46.0089
TAG 49:0	0	0	0
TAG 49:1	109.252	220.288	228.81
TAG 49:2	169.628	368.183	381.742
TAG 49:3	664.415	1543.23	1488.95
TAG 49:4	421.059	916.25	915.906
TAG 49:5	129.696	264.723	279.318
TAG 49:6	65.9588	162.201	139.152
TAG 49:7	33.1773	71.7487	69.3289
TAG 50:0	0	0	0
TAG 50:1	183.986	387.744	356.809
TAG 50:2	414.062	866.323	822.508
TAG 50:3	1433	3131.9	3032.85
TAG 50:4	1342.33	2911.5	2809.33
TAG 50:5	573.477	1198.15	1146.48
TAG 50:6	461.481	1018.31	952.192
TAG 50:7	321.201	638.09	584.938
TAG 50:8	72.6517	145.129	134.288
TAG 51:1	70.8632	158.326	0
TAG 51:2	234.449	513.63	507.565
TAG 51:3	756.563	1684.55	1647.13
TAG 51:4	1343.19	2848.08	2868.36
TAG 51:5	582.006	1277.4	1290.3
TAG 51:6	433.072	939.626	913.685
TAG 51:7	208.479	457.308	420.044
TAG 51:8	42.9642	90.1215	0
TAG 52:1	0	0	0
TAG 52:2	484.527	1016.93	968.933
TAG 52:3	1121.18	2440.44	2337.9
TAG 52:4	3882.88	8292.48	7908.42
TAG 52:5	2164.91	4532.58	4259.36
TAG 52:6	2118.49	4532.58	4279.57
TAG 52:7	1290.12	2720.81	2543.92
TAG 52:8	484.955	889.896	826.867
TAG 52:9	142.741	301.741	273.401
TAG 53:1	0	0	0
TAG 53:2	94.8846	219.578	224.063
TAG 53:3	285.835	624.189	595.765
TAG 53:4	926.264	2041.21	1977.67
TAG 53:5	713.781	1543.43	1534.38
TAG 53:6	601.015	1301.27	1291.58
TAG 53:7	393.02	867.351	848.166
TAG 53:8	148.036	308.701	286.658
TAG 54:1	0	0	0
TAG 54:2	85.2294	176.01	181.15
TAG 54:3	428.271	909.272	906.864
TAG 54:4	1286.46	2788.55	2762.66
TAG 54:5	3219.94	6824.73	6592.73
TAG 54:6	2328.49	4873.7	4758.96
TAG 54:7	2879.91	6093.9	5891.7
TAG 54:8	1528.03	3086.66	2957.94
TAG 54:9	710.325	1446.78	1420.25
TAG 55:2	0	0	17.0051
TAG 55:3	34.7152	73.7881	81.0705
TAG 55:4	82.5975	179.806	192.386
TAG 55:5	152.244	323.499	355.605
TAG 55:6	129.859	274.186	274.917
TAG 55:7	140.896	317.895	330.368
TAG 55:8	94.7302	192.373	187.462
TAG 55:9	36.5645	64.7934	62.0097
TAG 56:1	0	0	0
TAG 56:10	175.07	328.177	333.724
TAG 56:11	94.5006	174.794	174.571
TAG 56:2	11.5726	19.1387	29.9055
TAG 56:3	50.7269	115	120.502
TAG 56:4	128.78	291.469	282.833
TAG 56:5	224.092	475.02	472.171
TAG 56:6	266	545.141	547.449
TAG 56:7	458.202	990.034	945.701
TAG 56:8	442.871	924.865	884.88
TAG 56:9	383.885	770.451	721.902
TAG 57:3	6.80157	21.839	21.5101
TAG 57:4	16.4698	36.8914	36.6929
TAG 57:5	11.6056	33.4181	26.2405
TAG 57:6	10.5097	28.7237	26.7823
TAG 57:7	12.8616	28.4722	31.1665
TAG 57:8	14.3041	21.8016	30.0901
TAG 57:9	11.1848	17.8285	0
TAG 58:10	24.3691	45.0793	50.4633
TAG 58:11	22.1598	42.6486	43.9593
TAG 58:2	0	0	15.2953
TAG 58:3	15.8305	42.6095	45.6827
TAG 58:4	46.4471	120.347	107.034
TAG 58:5	40.738	96.8973	105.338
TAG 58:6	27.844	63.9469	67.885
TAG 58:7	30.1031	71.981	69.2759
TAG 58:8	28.1521	62.3232	51.4201
TAG 58:9	29.152	62.33	60.9243
TAG 59:4	0	0	17.088
TAG 60:4	13.0746	35.443	38.4731
TAG 60:5	18.7396	43.0271	47.5753
TAG 60:6	10.2464	25.2829	26.948
TAG 60:7	9.18007	19.671	22.0691
TAG 60:8	0	0	13.8073
