# Supplementary material for: Systemic and local lipid adaptations underlie regeneration in Drosophila melanogaster and Ambystoma mexicanum
Source: NPJ Regen Med. 2024 Oct 29;9:33. doi: 10.1038/s41536-024-00375-x (PMC11522293; doi:10.1038/s41536-024-00375-x)
Supplement: Supplementary file 4 — Supplementary Data 3 [file 41536_2024_375_MOESM4_ESM.xlsx]

## Sheet: Sheet1
Supplementray Data 3: Axolotl Apolipoprotein homologies and amino acid sequences
name	match with mouse seq	match with Xenopus seq	match with human seq	size [kD]
ApoA1	0.35	0.44	0.365	29.62
ApoA4	0.417	0.52	0.462	41.7
ApoA5	0.391	0.5	0.262	42.16
ApoB100	44,6%%	0.64	48,0-58,2%	518,37 *
ApoC2	1	0.3	0.6	10.74
ApoC3	1	n.a.	0.567	10.92
ApoD	0.469	n.a.	0.518	22.02
ApoE (Tanaka)	0.303	0.53	0.295	31.83
ApoE (Whited), partial	1	n.a.	0.629	13.78
ApoF	0.468	n.a.	0.465	41.4
ApoH	0.44	0.47	0.457	42.6
ApoL	47,1% (ApoL7a)	0.41	31,3% (ApoL3)	?
ApoLD1	0.423	0.49	0.451	29.99
ApoM	0.406	0.49	0.443	22.34
*ApoB48 = ~100kD; n.a. = no match, Xenbase protein blast
> ApoA1(29,62 kD)
MRCSAVALTTLLFLTGTQARFLWQNEEPQGTAQRAQALVQAYVQQGLELGKEAISQVESSEYGKKLDIKIMDKLNTLLANAGHMQKQLAPYMEQAREQVAKEYSRDLSVVKDKIQPIVEQFLKRFEQEMKDYQQKLAPLGGELRQQASQNLEAWSKKLLPVAEEFRDKIRAEVDKARTAIAPLSEEMQQQVAKKMEELRSRLGPNAQEYRDQLNTQIEIWRKKFGPALEGLKELIPHAEEVRSKLNSLYETAKAQVAPAA
> ApoA4 (41,7 kD)
MFLKAVAMTLAVLAITGSQADVSTDQVANALWDYFSQLTNIAKATGEQMQESEISKQLKTLIKDNLKDVNLYAGDLEGQLAPFATQIHAQLTQTSEKLVEQIRLELEDLRLKVSPFADEVHKQLAKNIEDLQQKLNPYTEKFSASVKENTEELRQQLTPIIQNFQAKLQENVANAQVVLTPYAEELHQKINENMDHLKEKLTPYSDELKLKIDQNVQELQQSLSLYPQEVQDKLNQQIGLMAFQMRKNAEELRTRISENAEDLKLKLVASADEINEKLNGNMAEVRQSLGSYLGDFNNQMNQKIEAFTQSISPVSENINKMIIQKAEEMKQKLGPYTVGVQDQLDVLEKDMREKVSAFLDRGIQAEN
> ApoA5 (42,16 kD)
MKFFKAPILLLLVATVAEAQHMQNGFWDYFSQLTHAKEITEQTEQRKLSRENKSLKESLQDGVSYMEQFLGPLNGRFQERLYQDSDGLRRLIHNELEDLRSKLSPYVDEVHQKISKNVERVRQRLTPFTDELLDQVGLKAKYLREQLVPNNEDIRMKLRKSLSEFKQSVSEYAEDFQDNIVLQTGQVKHVFHPYADKLITEIHQIVEELHRNVAPHAQASQEQVKQHIQELSQKLTKNAKDLHEKIHQNVDNLKEKLIIYPSDFKQRFGIGAEEPQAGDIPPYIEEMSSQVEQQIEEFRKSTFLQIEDFTRTINRETEEIKSKLSAPPPYTDEFKDSLSPVEDIQQKLDSLWEDISQSLS
> ApoB (518,37 kD)
MGTSKLWLLVLLATSGALAQDDAMQSQTPSCLKDATRFKNLRKYVYNYEAESTNGVPGTADSQSGSKISCKVELEVPQLCSFILRVSQCTLLEVYGVNPEGKALLKRSKNSEEFASAMSENELKFSIPDGEQVLLYPHKDEAVNVLNIKRGIISALVVPLEKEEAQVTASMDTVFGKCSSEVEFKNKKGATALEVTINRNLKTCDQFTPIRSHVSPLALIKGLNAPLSTLVSSSQSCQYSIDPKRKHVSDAVCTEKHLFLPFSHKNQYGIMAQVTQTLKLEDMPKINSRFFDEDTSLKQGLALDKADTKSPFQRGDNVVKILEELQKLSGSQQQRAKLFHKYVTALRGLHSSTLSTYLPLLMQSSSPITLQALGQCGTIECADALFQTLRSENASPVLA…
> ApoC2 (10,74 kD)
MGSRFFLALFLVILMLGNEVQGNQEDDSGSLALLGTVQGSLLSYWTSAKEVAKDLYQKTYPISMDEKLRDMYSKSSAAMSTYAGIFTDQLLTLLRGE
> ApoC3 (10,92 kD)
MQPRTLLTVALLALLASARAEEVEGSLLLGSVQGYMEQASKTVQDALSSVQESDIAVVARGWMDNHFRSLKGYWSKFTDKFTGFWDSNPEDQPTPAIES
> ApoD (22,02 kD)
MWSLYALLLIISRAEGGPWYKGWLLSGKCPDPDVQEAFDINKYLGIWYEIAKNPTIFQTGRCTQATYSLKSNGKMDVQHEEILSDGTVRKAESEAYPSQGVGADPAKMRISYFWLAPSAPYWVLSTDYDNYALVYSCLYFPFHVHTEYLWILSRKRQLSPDIMQQLNETLKSNNINVDNLKVSDQSMCSDDL
> ApoE - Tanaka lab transcriptome (31,83 kD)
MKFLGLVLALVALTGCQANLFFNDEPQTKWETAVDTFWDYVSQVGQVADDATAKVRESQISKELDGLISDTMDEINTYSEGIKTKLGPYTQDAQRRFSTEVSAISEKLKTDMEDTKSKVIQYTGDIRMMFDQNLEEVRTRVSMYLRKMKKRLNKDTEELKRKMSTYAEEVRSQTNQKAEAIRDSVEPIISNVRDRSQQRLQALKQAMDEQGKTVRDQLNSRAGEIQDKVKEKMDIVRNSVEENTEMMRKWFAPYLENMRNQFESFLETLQGKKQ
> ApoE - Whited lab transcriptome, incomplete sequence (13,78 kD)
RSVEQGRQRTANLGAGAAQPLRDRAQAFGDRIRGRLEEVGNQARDRLEEVREHMEEVRSKMEEQTQQIRLQAEIFQARLKGWFEPIVEDMHRQWANLMEKIQASVATNPIITPVAQENQ
> ApoF (41,4 kD)
MVWKHLTCLCLSLLVEQLCGHRLPPGSVGRNDGPPVFNGADNPAMESTGGAALHQPTEDERKTSARGLLEAIARGFSTPGLSRAWADQSCQDLSLIESMPGHLQLSRDFVDIALVLALGGHGCCAEAEPRILELYEDLGVTETNEIFLEILAHIGTHSWPSVVAGTHNSVSNQMDRADNSALQFNVDQIAATVWGPVDEPLSPCCAELAQVNNSLLVGVISSNHTYFAGAASECQLLGASCAGVATNATGQFQVLKRVGSYFLPCPGACSWLHHCRGACHALQRRSLPYHCQDQQEQKVHGVMQWVPLASSFYNLGTTVYYAVQNCSELAKERALEAAFDLGYDAVVAMTGGSSGIVGYGVAAGLKPGVRAGVRAVIDYFRNNNASKQ
> ApoH (42,6 kD)
MGKVCVVDLFLEGGSVSSQKVKHRRPAVMWVLALLCGSAFLNFARAGGACPLPPRVEFATAEPEKRVYEPGEHVIYTCNPGYVLRSGQRKWICPISGVWNSPTMKCKRRLCAYPGPLENGFINHTEFTYQSWIQFSCNEGFILNGSDVSQCTETGQWSNQQPVCERVICPKPAIPEFGKIKFYKPKSHNMSTYQDVVIYECLPKYALFGNEAATCEANGNWSDVPECIDVKCTRPNDIENGFMTFAIERLYDYMETVRYGCDPPYTLDGPRISQCEKTGNWSTTPTCKPACQIPDKKGVVIYSGQKVKLQDMKKHVIRHTDSLTFYCKDEKNNCAYTVTTQCIDGALPLPPCFKESPWHSFFLTYTNPSDMKPCVGEI
> ApoL (31,29 kD)
MDDKDVLLEWSYAGDDEGLELADYEESLEMDIEEALYQTLARMNAFWILLEKHAPSFEASITELRRIADGVDRFHHGATIASITGGVVSAAGGITTVVGLILAPFTFGASLIVTGVGLGVAAAGGVTSASATISDTVNERVERGKVENLIRQYETNMNEVHVCLKSLHCQLERLSSHPDFSRIGTKEFEAVALTALPRAGRGIANVVEIVRLAQLGKAAGGLARGIRIAGLATGILTGLFLIMDAIFIAKDAKDLHEGAKTEAAAKIREAADELEKGLHELIEIGCTLKKTQM
> ApoLD1 (29,99 kD)
MGSARNSEETDESLTPLLPLNDAGPATSFLLHRRHRLRQHIARLRRIATRIERLRKGTRAASVAGSCLGAAGATAAVVGLSLSPITLGTSLLASAIGLAVAAAGGATNVVCDLSAALGSTRELKRVRGIARDSRQLVEEALVRLEILQREQGPTGGSGTISLSDCASFALLFGAHDFLVPEAPEAASKVGQAVLRAKTQRLAQTLEACTRALDAICQRLRVGDEEEHDGIQREFCSTIAGRNMSVVASGLWAGLRRESQMIVARKDSRTVASGLWNDGRQGWC
> ApoM (22,34 kD)
MFQTAWACFLYIYGILTDVLLVCNHASKLRPNDLNRQQFPSQYFGDWYFIAAAASEISPSLEAYTQVDNTVFNINEETRPDRLLLRATIRTKDGSCVPRKWIYLVKEDSVDLGTEGRPDRNTELFASKCPRCIILQESDPHIVQRLLLFSRTPQLDQEYIDDFKTKASCAGMHKLLLFPQANEYCKFEPTGVHS
