# Supplementary material for: Systemic and local lipid adaptations underlie regeneration in Drosophila melanogaster and Ambystoma mexicanum
Source: NPJ Regen Med. 2024 Oct 29;9:33. doi: 10.1038/s41536-024-00375-x (PMC11522293; doi:10.1038/s41536-024-00375-x)
Supplement: Supplementary file 5 — Supplementary Data 4 [file 41536_2024_375_MOESM5_ESM.xlsx]

## Sheet: Sheet1
[pmol]
	6dpa_f	6dpa_m	6dpa_f	6dpa_f	intact_m	intact_f	6dpa_f	6dpa_m	intact_m	intact_f	intact_f	6dpa_m	intact_m	6dpa_m	6dpa_f	intact_m	intact_f	intact_f	6dpa_m	intact_m
DAG 31:0;0	NA	NA	NA	NA	NA	NA	NA	0.842303	NA	NA	0.618649	NA	NA	NA	NA	NA	NA	0.739584	NA	NA
DAG 31:1;0	NA	NA	NA	NA	NA	NA	NA	NA	NA	NA	NA	NA	NA	NA	NA	NA	NA	NA	NA	NA
DAG 32:0;0	NA	NA	0.521291	NA	NA	NA	NA	1.65876	NA	0.699929	0.70905	0.474105	NA	0.74446	NA	NA	0.531324	0.702102	NA	1.15688
DAG 32:1;0	NA	NA	NA	NA	NA	NA	NA	NA	NA	NA	NA	NA	NA	NA	NA	NA	NA	NA	NA	NA
DAG 32:2;0	NA	NA	NA	NA	NA	NA	NA	NA	NA	NA	NA	NA	NA	NA	NA	NA	NA	NA	NA	NA
DAG 32:3;0	NA	NA	NA	NA	NA	NA	NA	NA	NA	0.805156	NA	NA	NA	1.09088	NA	NA	NA	NA	NA	NA
DAG 32:4;0	NA	NA	NA	NA	NA	NA	NA	NA	NA	NA	NA	NA	NA	NA	NA	NA	NA	NA	NA	NA
DAG 33:0;0	NA	NA	NA	NA	NA	NA	NA	1.01731	NA	NA	NA	NA	NA	NA	NA	NA	NA	0.871465	NA	NA
DAG 33:1;0	NA	NA	NA	NA	NA	NA	NA	NA	NA	NA	NA	NA	NA	0.525816	NA	NA	NA	NA	NA	NA
DAG 33:2;0	NA	NA	NA	NA	NA	NA	NA	NA	NA	NA	NA	NA	NA	NA	NA	NA	NA	NA	NA	NA
DAG 33:3;0	0.674472	NA	NA	NA	NA	NA	NA	NA	NA	NA	NA	NA	NA	NA	NA	NA	NA	NA	NA	NA
DAG 33:4;0	NA	NA	NA	NA	NA	NA	NA	NA	NA	NA	NA	NA	NA	NA	NA	NA	NA	NA	NA	NA
DAG 34:0;0	NA	NA	NA	NA	NA	NA	NA	0.980413	NA	NA	0.50365	NA	NA	1.35217	NA	NA	NA	NA	NA	1.19127
DAG 34:1;0	1.09016	NA	0.595043	NA	1.23373	0.99024	0.684244	1.95365	1.17742	1.53194	2.13183	0.803265	NA	1.4468	NA	NA	0.524227	0.814635	1.4767	NA
DAG 34:2;0	NA	NA	NA	NA	NA	NA	NA	NA	NA	0.551758	0.887653	NA	NA	0.757956	NA	NA	NA	NA	0.794724	NA
DAG 34:3;0	0.731309	NA	0.442372	0.57446	0.872315	0.823008	NA	NA	NA	0.994334	1.63891	NA	NA	0.985651	NA	NA	NA	NA	1.10616	0.593959
DAG 34:4;0	NA	NA	NA	NA	NA	NA	NA	NA	NA	NA	0.75666	NA	NA	NA	NA	NA	NA	NA	NA	NA
DAG 34:5;0	NA	NA	NA	NA	NA	NA	NA	NA	NA	NA	NA	NA	NA	NA	NA	NA	NA	NA	NA	NA
DAG 35:0;0	NA	NA	NA	NA	NA	NA	NA	0.919799	NA	NA	NA	NA	NA	NA	NA	NA	NA	0.615297	NA	NA
DAG 35:1;0	NA	NA	NA	NA	NA	NA	NA	0.818227	NA	NA	NA	NA	NA	NA	NA	NA	NA	NA	NA	NA
DAG 35:2;0	NA	NA	NA	NA	NA	NA	NA	NA	NA	NA	NA	NA	NA	NA	NA	NA	NA	NA	NA	NA
DAG 35:3;0	NA	NA	NA	NA	NA	NA	NA	NA	NA	NA	NA	NA	NA	NA	NA	NA	NA	NA	NA	NA
DAG 35:4;0	NA	NA	NA	NA	NA	NA	NA	NA	NA	NA	NA	NA	NA	NA	NA	NA	NA	NA	NA	NA
DAG 35:5;0	NA	NA	NA	NA	NA	NA	NA	NA	NA	NA	NA	NA	NA	NA	NA	NA	NA	NA	NA	NA
DAG 36:0;0	NA	NA	NA	NA	NA	NA	NA	0.757489	NA	NA	NA	NA	NA	NA	NA	NA	NA	NA	NA	0.706743
DAG 36:1;0	2.04478	1.67156	1.55273	0.744789	1.87833	1.77185	0.653807	7.1442	3.68676	2.5689	3.06902	1.74635	2.44017	1.87358	2.6717	1.18025	2.18464	3.4017	1.50781	1.10031
DAG 36:2;0	1.46861	NA	0.592252	NA	1.13892	1.50953	0.66055	0.851016	1.00428	1.20901	2.8304	0.700854	NA	1.92381	NA	NA	NA	NA	1.73875	0.848872
DAG 36:3;0	0.708532	NA	NA	NA	0.777142	0.938599	NA	NA	NA	0.919657	1.5029	0.435982	NA	0.782702	NA	NA	NA	NA	1.02923	NA
DAG 36:4;0	1.83708	NA	0.862404	0.800934	1.5372	1.82226	0.996189	NA	NA	1.63131	3.23227	0.959097	NA	2.05649	NA	NA	NA	NA	2.75229	0.874796
DAG 36:5;0	0.631534	NA	NA	NA	0.511378	NA	NA	NA	NA	0.805741	1.13161	NA	NA	0.684671	NA	NA	NA	NA	1.15819	NA
DAG 36:6;0	NA	NA	0.638074	NA	NA	NA	NA	NA	NA	1.06905	1.55337	0.497348	1.19359	1.24485	NA	NA	NA	NA	1.3213	0.700436
DAG 37:4;0	NA	NA	NA	NA	NA	NA	NA	NA	NA	NA	NA	NA	NA	NA	NA	NA	NA	NA	NA	NA
DAG 38:3;0	NA	NA	NA	NA	NA	NA	NA	NA	NA	NA	NA	NA	NA	NA	NA	NA	NA	NA	NA	NA
DAG 38:4;0	NA	NA	NA	NA	NA	NA	NA	NA	NA	NA	NA	NA	NA	NA	NA	NA	NA	NA	NA	NA
DAG 38:5;0	NA	NA	NA	NA	NA	NA	NA	NA	NA	NA	NA	NA	NA	NA	NA	NA	NA	NA	NA	NA
DAG 38:6;0	NA	NA	NA	NA	NA	NA	NA	NA	NA	NA	NA	NA	NA	NA	NA	NA	NA	NA	NA	NA
DAG 38:7;0	NA	NA	NA	NA	NA	NA	NA	NA	NA	NA	NA	NA	NA	NA	NA	NA	NA	NA	NA	NA
DAG 38:8;0	NA	NA	NA	NA	NA	NA	NA	NA	NA	NA	NA	NA	NA	NA	NA	NA	NA	NA	NA	NA
PA 32:0;0	NA	NA	NA	0.188275	NA	NA	NA	NA	NA	NA	NA	NA	NA	NA	NA	0.196657	NA	NA	NA	NA
PA 34:0;0	NA	NA	NA	NA	0.671343	NA	NA	NA	NA	NA	NA	NA	NA	NA	NA	NA	NA	NA	NA	NA
PA 34:1;0	NA	NA	NA	NA	NA	NA	NA	NA	NA	NA	NA	NA	NA	NA	NA	NA	NA	NA	NA	NA
PA 34:2;0	NA	NA	NA	NA	NA	NA	NA	NA	NA	NA	NA	NA	NA	NA	NA	NA	NA	NA	NA	NA
PA 34:3;0	NA	NA	NA	NA	NA	NA	NA	NA	NA	NA	NA	NA	NA	NA	NA	NA	NA	NA	NA	NA
PA 34:4;0	NA	NA	NA	NA	NA	NA	NA	NA	NA	NA	NA	NA	NA	NA	NA	NA	NA	NA	NA	NA
PA 35:3;0	NA	NA	NA	NA	NA	NA	NA	NA	NA	NA	NA	NA	NA	NA	NA	NA	NA	NA	NA	NA
PA 36:1;0	NA	NA	NA	NA	NA	NA	NA	NA	NA	NA	NA	NA	NA	NA	NA	0.983806	NA	NA	NA	NA
PA 36:2;0	NA	NA	NA	NA	NA	NA	NA	NA	NA	NA	NA	NA	NA	NA	NA	NA	NA	NA	NA	NA
PA 36:3;0	NA	NA	NA	NA	NA	NA	NA	NA	NA	NA	0.316847	NA	NA	NA	NA	0.169761	NA	NA	NA	NA
PA 36:4;0	NA	NA	NA	NA	NA	NA	NA	NA	NA	NA	NA	NA	NA	NA	NA	NA	NA	NA	NA	NA
PA 36:5;0	NA	NA	NA	NA	NA	NA	NA	NA	NA	NA	NA	NA	NA	NA	NA	NA	NA	NA	NA	NA
PA 36:6;0	NA	NA	NA	NA	NA	NA	NA	NA	NA	NA	NA	NA	NA	NA	NA	NA	NA	NA	NA	NA
PA 38:3;0	NA	NA	NA	NA	NA	NA	NA	NA	NA	NA	NA	NA	NA	NA	NA	NA	NA	NA	NA	NA
PA 38:4;0	NA	NA	NA	NA	NA	NA	NA	NA	NA	NA	NA	NA	NA	NA	NA	NA	NA	NA	NA	NA
PA 38:5;0	NA	NA	NA	NA	NA	NA	NA	NA	NA	NA	NA	NA	NA	NA	NA	NA	NA	NA	NA	NA
PA 38:6;0	NA	NA	NA	NA	NA	NA	NA	NA	NA	NA	NA	NA	NA	NA	NA	NA	NA	NA	NA	NA
PC 28:0;0	NA	NA	NA	0.261014	NA	NA	NA	NA	NA	0.304158	NA	NA	NA	NA	NA	NA	0.247893	NA	NA	NA
PC 30:0;0	NA	NA	NA	NA	NA	NA	NA	NA	NA	NA	NA	NA	NA	NA	NA	NA	NA	NA	NA	NA
PC 30:2;0	NA	NA	NA	NA	NA	NA	NA	NA	NA	NA	NA	NA	NA	NA	NA	NA	NA	NA	NA	NA
PC 32:0;0	0.715804	NA	0.48388	0.580262	0.634454	0.673364	0.410635	0.464383	0.524088	0.636304	0.749427	0.508041	0.407374	0.712957	0.405156	0.450863	NA	0.546226	0.605808	0.583301
PC 32:1;0	1.65628	0.340879	0.857247	0.877953	1.16889	1.08862	1.02314	0.659659	NA	1.33469	1.70015	0.782149	0.74349	1.6173	0.600644	0.45121	0.703275	0.867567	1.36813	0.951383
PC 32:2;0	NA	NA	NA	NA	NA	NA	NA	NA	NA	NA	NA	NA	NA	NA	NA	NA	NA	NA	NA	NA
PC 32:3;0	NA	NA	NA	NA	NA	NA	NA	NA	NA	NA	NA	NA	NA	NA	NA	NA	NA	NA	NA	NA
PC 34:0;0	NA	NA	NA	NA	NA	NA	NA	NA	NA	NA	NA	NA	NA	NA	NA	NA	NA	NA	NA	NA
PC 34:1;0	14.9024	4.91871	7.65007	8.08641	12.4307	11.7208	9.59977	6.0667	4.42139	11.9181	17.6175	7.98222	7.38444	15.1454	7.24805	7.52544	6.87344	8.40157	12.9578	10.6752
PC 34:2;0	7.39835	2.32101	3.62722	3.83426	5.76181	6.15281	4.50643	2.81646	2.68835	5.91485	8.74986	3.78072	3.14344	6.83832	3.3436	4.33505	3.19047	3.61103	5.97502	4.42049
PC 34:3;0	10.1322	3.37106	5.40519	5.79082	8.15801	9.33335	5.79997	4.7081	3.39695	8.73914	12.2466	5.37102	4.01777	9.75099	4.31682	6.4392	4.40731	4.21853	9.23235	5.95807
PC 34:4;0	1.50145	NA	0.966865	1.00591	1.30776	1.51187	0.792042	0.811027	0.371339	1.40449	1.70236	0.710532	0.404319	1.42912	0.418465	0.949616	0.637882	0.442129	1.85007	0.89048
PC 34:5;0	NA	NA	NA	NA	NA	NA	NA	NA	NA	NA	NA	NA	NA	NA	NA	NA	NA	NA	NA	NA
PC 34:6;0	NA	NA	NA	NA	NA	NA	NA	NA	NA	NA	NA	NA	NA	NA	NA	NA	NA	NA	NA	NA
PC 36:0;0	NA	NA	0.249309	NA	NA	NA	NA	NA	NA	NA	NA	NA	NA	NA	NA	NA	NA	NA	NA	NA
PC 36:1;0	2.11655	0.630385	1.0552	1.27505	1.77657	1.50339	1.25685	0.593678	0.70256	1.75461	2.83386	1.0285	0.870049	2.00292	1.02064	1.00993	0.953847	1.21637	1.8992	1.58365
PC 36:2;0	6.28932	2.11405	2.9711	3.58172	4.96318	5.34957	3.55076	2.64188	2.3193	5.06493	7.32666	3.33463	2.54214	5.72339	2.89189	3.33096	2.98638	2.85693	5.09862	3.85994
PC 36:3;0	11.8407	6.02474	6.70458	7.57734	9.15302	9.88655	7.29389	11.3914	5.56047	10.0476	13.7802	7.50921	5.97253	10.5582	6.66178	7.64038	6.13347	6.54123	10.2695	8.18607
PC 36:4;0	10.2809	2.48754	4.39887	4.90782	7.43285	7.78161	4.35998	3.96203	2.24773	8.73496	11.9688	5.49025	3.28607	8.66883	3.53798	4.83616	4.01844	3.24583	8.9399	5.29089
PC 36:5;0	4.74191	1.39924	2.63052	2.64903	4.21239	4.25456	2.83657	1.95431	1.22773	4.48776	5.98381	2.43403	1.66756	4.39993	2.0329	2.89935	1.94863	1.71801	4.30728	2.61922
PC 36:6;0	1.32173	NA	0.771314	0.720727	1.42216	1.46314	0.696773	1.02003	NA	1.39728	1.49924	0.626028	NA	1.14465	NA	0.851125	0.521414	NA	1.63376	0.81644
PC 36:7;0	NA	NA	NA	NA	NA	NA	NA	NA	NA	NA	NA	NA	NA	NA	NA	NA	NA	NA	NA	NA
PC 38:2;0	NA	NA	NA	NA	NA	NA	NA	NA	NA	NA	NA	NA	NA	NA	NA	NA	NA	NA	NA	NA
PC 38:3;0	0.403456	NA	NA	NA	NA	NA	NA	NA	NA	0.306351	0.510264	NA	NA	0.492801	NA	NA	NA	NA	NA	NA
PC 38:4;0	1.97762	0.493442	0.719883	0.973174	1.37748	1.41515	1.00437	0.707716	0.432431	1.42749	2.10929	0.954657	0.539121	1.59851	0.736348	0.92932	0.745722	0.863432	1.4951	1.18036
PC 38:5;0	4.1371	1.4271	1.78201	1.95966	2.92382	3.12182	2.23393	1.86764	0.926157	3.48125	4.62955	2.24625	1.76597	3.17828	1.8059	1.88683	1.6851	1.72638	3.65928	2.25839
PC 38:6;0	2.89053	0.540248	1.04892	1.06642	2.22064	2.07462	1.17354	0.986654	0.614854	2.50498	2.82015	1.51665	0.939792	1.91113	1.03355	1.07568	1.1771	0.786331	2.38757	1.17335
PC 38:7;0	NA	NA	NA	NA	NA	NA	NA	NA	NA	NA	0.604816	NA	NA	NA	NA	NA	NA	NA	NA	NA
PE 32:1;0	NA	NA	NA	NA	NA	NA	NA	NA	NA	NA	NA	NA	NA	NA	NA	NA	NA	NA	NA	NA
PE 32:2;0	NA	NA	NA	NA	NA	NA	NA	NA	NA	NA	NA	NA	NA	NA	NA	NA	NA	NA	NA	NA
PE 32:3;0	NA	NA	NA	NA	NA	NA	NA	NA	NA	NA	NA	NA	NA	NA	NA	NA	NA	NA	NA	NA
PE 33:1;0	NA	NA	NA	NA	NA	NA	NA	NA	NA	NA	NA	NA	NA	NA	NA	NA	NA	NA	NA	NA
PE 33:2;0	NA	NA	NA	NA	NA	NA	NA	NA	NA	NA	NA	NA	NA	NA	NA	NA	NA	NA	NA	NA
PE 33:3;0	NA	NA	NA	NA	NA	NA	NA	NA	NA	NA	NA	NA	NA	NA	NA	NA	NA	NA	NA	NA
PE 34:1;0	0.303833	NA	NA	0.142626	0.275527	0.298208	NA	NA	NA	0.241818	0.317163	NA	NA	0.210496	NA	0.182424	NA	NA	0.301013	0.153873
PE 34:2;0	0.869653	0.88698	NA	NA	NA	NA	NA	NA	0.809252	NA	NA	NA	NA	NA	NA	NA	NA	NA	NA	NA
PE 34:3;0	0.206101	NA	NA	NA	NA	NA	NA	NA	NA	0.162331	0.226717	NA	NA	0.172357	NA	NA	NA	NA	0.167303	NA
PE 34:4;0	NA	NA	NA	NA	NA	NA	NA	NA	NA	NA	NA	NA	NA	NA	NA	NA	NA	NA	NA	NA
PE 34:5;0	NA	NA	NA	NA	NA	NA	NA	NA	NA	NA	NA	NA	NA	NA	NA	NA	NA	NA	NA	NA
PE 35:1;0	NA	NA	NA	NA	NA	NA	NA	NA	NA	NA	NA	NA	NA	NA	NA	NA	NA	NA	NA	NA
PE 35:2;0	0.469042	NA	0.200877	0.551746	0.325555	0.526028	0.513901	0.617507	0.536272	0.419447	0.442266	0.160309	0.348233	0.577792	0.444226	0.453598	0.480409	NA	0.535079	0.46046
PE 35:3;0	NA	NA	NA	NA	NA	NA	NA	NA	NA	NA	NA	NA	NA	NA	NA	NA	NA	NA	NA	NA
PE 35:4;0	NA	NA	NA	NA	NA	NA	NA	NA	NA	NA	NA	NA	NA	NA	NA	NA	NA	NA	NA	NA
PE 36:1;0	0.520844	0.18512	0.258184	0.259384	0.440878	0.432464	0.292789	0.205154	0.156685	0.422833	0.553935	0.291605	0.215876	0.383757	0.217727	0.2837	0.230568	0.203125	0.414459	0.312825
PE 36:2;0	0.671082	0.212183	0.363041	0.315731	0.614689	0.572842	0.29312	0.342957	0.385866	0.59164	0.954729	0.41965	0.321999	0.53728	0.286567	0.350416	0.239858	0.275559	0.680332	0.415528
PE 36:3;0	0.745574	0.221687	0.390834	0.485464	0.697444	0.686431	0.426672	0.465879	0.471939	0.739799	1.18677	0.495488	0.329846	0.718598	0.266409	0.461575	0.35612	0.346225	0.863959	0.430656
PE 36:4;0	0.76756	0.289049	0.48678	0.484369	0.71388	0.757547	0.304159	0.36223	0.34805	0.730698	1.16187	0.426708	0.391682	0.705753	0.179529	0.463877	0.32045	0.281629	1.06953	0.460172
PE 36:5;0	0.254507	NA	0.174428	0.14168	0.278457	0.293135	0.192015	NA	NA	0.279989	0.403839	NA	NA	0.252544	NA	0.217648	NA	NA	0.352801	0.195078
PE 36:6;0	NA	NA	NA	NA	NA	NA	NA	NA	NA	NA	NA	NA	NA	NA	NA	NA	NA	NA	NA	NA
PE 37:1;0	NA	NA	NA	NA	NA	NA	NA	NA	NA	NA	NA	NA	NA	NA	NA	NA	NA	NA	NA	NA
PE 37:2;0	NA	NA	NA	NA	NA	NA	NA	NA	NA	NA	NA	NA	NA	NA	NA	NA	NA	NA	NA	NA
PE 37:3;0	NA	NA	NA	NA	NA	NA	NA	NA	NA	NA	NA	NA	NA	NA	NA	NA	NA	NA	NA	NA
PE 37:4;0	NA	NA	NA	NA	NA	NA	NA	NA	NA	NA	NA	NA	NA	NA	NA	NA	NA	NA	NA	NA
PE 37:5;0	NA	NA	NA	NA	NA	NA	NA	NA	NA	NA	NA	NA	NA	NA	NA	NA	NA	NA	NA	NA
PE 37:6;0	NA	NA	NA	NA	NA	NA	NA	NA	NA	NA	NA	NA	NA	NA	NA	NA	NA	NA	NA	NA
PE 38:1;0	NA	NA	NA	NA	NA	NA	NA	NA	NA	NA	NA	NA	NA	NA	NA	NA	NA	NA	NA	NA
PE 38:2;0	NA	NA	NA	NA	NA	NA	NA	NA	NA	NA	NA	NA	NA	NA	NA	NA	NA	NA	NA	NA
PE 38:3;0	NA	NA	NA	NA	NA	NA	NA	NA	NA	NA	NA	NA	NA	NA	NA	NA	NA	NA	NA	NA
PE 38:4;0	0.288681	NA	NA	NA	0.26109	0.252797	NA	NA	NA	0.205234	0.575313	NA	NA	0.257684	NA	NA	NA	NA	0.258815	NA
PE 38:5;0	0.750867	NA	NA	NA	0.371627	0.376322	NA	NA	NA	0.559092	1.08459	NA	NA	0.615765	NA	NA	NA	NA	0.881031	NA
PE 38:6;0	NA	NA	NA	NA	NA	NA	NA	NA	NA	NA	NA	NA	NA	NA	NA	NA	NA	NA	NA	NA
PE 38:7;0	NA	NA	NA	NA	NA	NA	NA	NA	NA	NA	NA	NA	NA	NA	NA	NA	NA	NA	NA	NA
PE 38:8;0	NA	NA	NA	NA	NA	NA	NA	NA	NA	NA	NA	NA	NA	NA	NA	NA	NA	NA	NA	NA
PE 39:4;0	NA	NA	NA	NA	NA	NA	NA	NA	NA	NA	NA	NA	NA	NA	NA	NA	NA	NA	NA	NA
PE 39:5;0	NA	NA	NA	NA	NA	NA	NA	NA	NA	NA	NA	NA	NA	NA	NA	NA	NA	NA	NA	NA
PE 39:6;0	NA	NA	NA	NA	NA	NA	NA	NA	NA	NA	NA	NA	NA	NA	NA	NA	NA	NA	NA	NA
PE 40:4;0	NA	NA	NA	NA	NA	NA	NA	NA	NA	NA	NA	NA	NA	NA	NA	NA	NA	NA	NA	NA
PE 40:5;0	NA	NA	NA	NA	NA	NA	NA	NA	NA	NA	NA	NA	NA	NA	NA	NA	NA	NA	NA	NA
PE 40:6;0	NA	NA	NA	NA	NA	NA	NA	NA	NA	NA	NA	NA	NA	NA	NA	NA	NA	NA	NA	NA
PE 40:7;0	NA	NA	NA	NA	NA	NA	NA	NA	NA	NA	NA	NA	NA	NA	NA	NA	NA	NA	NA	NA
PE 40:8;0	NA	NA	NA	NA	NA	NA	NA	NA	NA	NA	NA	NA	NA	NA	NA	NA	NA	NA	NA	NA
PG 32:0;0	NA	0.0929225	NA	NA	NA	NA	NA	NA	NA	NA	NA	NA	NA	0.0841273	NA	NA	NA	0.094384	0.0962372	NA
PG 32:1;0	NA	NA	NA	NA	NA	NA	NA	NA	NA	NA	NA	NA	NA	NA	NA	NA	NA	NA	NA	NA
PG 33:1;0	NA	NA	NA	NA	NA	NA	NA	NA	NA	NA	NA	NA	NA	NA	NA	NA	NA	NA	NA	NA
PG 33:3;0	NA	NA	NA	NA	NA	NA	NA	NA	NA	NA	NA	NA	NA	NA	NA	NA	NA	NA	NA	NA
PG 34:0;0	NA	NA	NA	NA	NA	NA	NA	0.132987	NA	NA	NA	NA	NA	NA	NA	NA	NA	NA	NA	NA
PG 34:1;0	0.0845013	NA	NA	NA	NA	NA	NA	NA	0.128619	NA	NA	NA	NA	NA	NA	NA	NA	NA	NA	NA
PG 34:2;0	NA	NA	NA	NA	NA	NA	NA	NA	NA	NA	NA	NA	NA	NA	NA	NA	NA	NA	NA	NA
PG 34:3;0	NA	NA	NA	NA	NA	NA	NA	NA	NA	NA	NA	NA	NA	NA	NA	NA	NA	NA	NA	NA
PG 34:4;0	NA	NA	NA	NA	NA	NA	NA	NA	NA	NA	NA	NA	NA	NA	NA	NA	NA	NA	NA	NA
PG 35:1;0	NA	NA	NA	NA	NA	NA	NA	NA	NA	NA	NA	NA	NA	NA	NA	NA	NA	NA	NA	NA
PG 35:2;0	NA	NA	NA	NA	NA	NA	NA	NA	NA	NA	NA	NA	NA	NA	NA	NA	NA	NA	NA	NA
PG 35:3;0	0.774887	0.769507	NA	NA	NA	NA	NA	NA	NA	NA	0.791333	NA	NA	0.697566	NA	NA	NA	0.687475	NA	NA
PG 35:4;0	NA	NA	NA	NA	NA	NA	NA	NA	NA	NA	NA	NA	NA	NA	NA	NA	NA	NA	NA	NA
PG 35:5;0	NA	NA	NA	NA	NA	NA	NA	NA	NA	NA	NA	NA	NA	NA	NA	NA	NA	NA	NA	NA
PG 36:1;0	NA	NA	NA	NA	NA	NA	NA	NA	NA	NA	NA	NA	NA	NA	NA	NA	NA	NA	NA	NA
PG 36:2;0	NA	NA	NA	NA	NA	NA	NA	NA	NA	NA	NA	NA	NA	NA	NA	NA	NA	NA	NA	NA
PG 36:3;0	NA	NA	NA	NA	NA	NA	NA	NA	NA	NA	NA	NA	NA	NA	NA	NA	NA	NA	NA	NA
PG 36:4;0	NA	NA	NA	NA	NA	NA	NA	NA	NA	NA	NA	NA	NA	NA	NA	NA	NA	NA	NA	NA
PG 36:5;0	NA	NA	NA	NA	NA	NA	NA	NA	NA	NA	NA	NA	NA	NA	NA	NA	NA	NA	NA	NA
PG 36:6;0	NA	NA	NA	NA	NA	NA	NA	NA	NA	NA	NA	NA	NA	NA	NA	NA	NA	NA	NA	NA
PG 38:4;0	NA	NA	NA	NA	NA	NA	NA	NA	NA	NA	NA	NA	NA	NA	NA	NA	NA	NA	NA	NA
PG 38:5;0	NA	NA	NA	NA	NA	NA	NA	NA	NA	NA	NA	NA	NA	NA	NA	NA	NA	NA	NA	NA
PG 38:6;0	NA	NA	NA	NA	NA	NA	NA	NA	NA	NA	NA	NA	NA	NA	NA	NA	NA	NA	NA	NA
PG 38:7;0	NA	NA	NA	NA	NA	NA	NA	NA	NA	NA	NA	NA	NA	NA	NA	NA	NA	NA	NA	NA
PG 38:8;0	NA	NA	NA	NA	NA	NA	NA	NA	NA	NA	NA	NA	NA	NA	NA	NA	NA	NA	NA	NA
PI 30:1;0	NA	NA	NA	NA	NA	NA	NA	NA	NA	NA	NA	NA	NA	NA	NA	NA	NA	NA	NA	NA
PI 32:0;0	NA	NA	NA	NA	NA	NA	NA	NA	NA	NA	NA	NA	NA	NA	NA	NA	NA	NA	NA	NA
PI 34:1;0	NA	NA	NA	NA	NA	NA	NA	NA	NA	NA	NA	NA	NA	NA	NA	NA	NA	NA	NA	NA
PI 34:2;0	NA	NA	NA	NA	NA	NA	NA	NA	NA	NA	NA	NA	NA	NA	NA	NA	NA	NA	NA	NA
PI 34:3;0	0.868131	0.879443	0.989409	0.606815	2.56254	0.90943	0.601865	0.976227	0.816131	1.0647	1.525	1.0311	0.755461	1.26905	1.09638	0.818898	1.11377	0.88699	0.784249	0.720411
PI 34:4;0	NA	NA	NA	NA	NA	NA	NA	NA	NA	NA	NA	NA	NA	NA	NA	NA	NA	NA	NA	NA
PI 35:1;0	NA	NA	NA	NA	NA	NA	NA	NA	NA	NA	NA	NA	NA	NA	NA	NA	NA	NA	NA	NA
PI 35:2;0	0.55918	0.414701	0.592823	0.299485	1.1309	0.553203	NA	NA	NA	NA	0.851263	0.50217	0.400377	0.706949	NA	0.461569	NA	NA	NA	0.335091
PI 35:3;0	NA	NA	NA	NA	NA	NA	NA	NA	NA	NA	NA	NA	NA	NA	NA	NA	NA	NA	NA	NA
PI 35:4;0	NA	NA	NA	NA	NA	NA	NA	NA	NA	NA	NA	NA	NA	NA	NA	NA	NA	NA	NA	NA
PI 36:1;0	NA	NA	NA	NA	NA	NA	NA	NA	NA	NA	NA	NA	NA	NA	NA	NA	NA	NA	NA	NA
PI 36:2;0	NA	NA	NA	NA	NA	NA	NA	NA	NA	NA	NA	NA	NA	NA	NA	NA	NA	NA	NA	NA
PI 36:3;0	0.496591	NA	NA	0.305724	0.718686	0.538174	NA	0.552898	0.565454	0.360575	0.381404	0.289323	0.261591	0.705282	0.419162	0.33691	0.447752	0.326958	0.340602	0.497056
PI 36:4;0	0.582404	NA	0.382501	0.269084	0.479928	0.589202	0.284642	NA	NA	0.519857	0.458841	0.314837	0.280532	0.596236	0.40281	0.335044	NA	0.309627	0.463987	0.370395
PI 36:5;0	NA	NA	NA	NA	NA	NA	NA	NA	NA	NA	NA	NA	NA	NA	NA	NA	NA	NA	NA	NA
PI 36:6;0	NA	NA	NA	NA	NA	NA	NA	NA	NA	NA	NA	NA	NA	NA	NA	NA	NA	NA	NA	NA
PI 37:2;0	NA	NA	NA	NA	NA	NA	NA	NA	NA	NA	NA	NA	NA	NA	NA	NA	NA	NA	NA	NA
PI 37:3;0	NA	NA	NA	NA	NA	NA	NA	NA	NA	NA	NA	NA	NA	NA	NA	NA	NA	NA	NA	NA
PI 37:4;0	NA	NA	NA	NA	NA	NA	NA	NA	NA	NA	NA	NA	NA	NA	NA	NA	NA	NA	NA	NA
PI 37:5;0	NA	NA	NA	NA	NA	NA	NA	NA	NA	NA	NA	NA	NA	NA	NA	NA	NA	NA	NA	NA
PI 38:2;0	NA	NA	NA	NA	NA	NA	NA	NA	NA	NA	NA	NA	NA	NA	NA	NA	NA	NA	NA	NA
PI 38:3;0	NA	NA	NA	NA	NA	NA	NA	NA	NA	NA	NA	NA	NA	NA	NA	NA	NA	NA	NA	NA
PI 38:4;0	0.825124	0.240899	0.329422	0.460825	0.670123	0.651555	0.4166	0.386044	0.354571	0.664563	1.0066	0.41815	0.420425	0.711235	0.3757	0.426999	0.428302	0.391834	0.677216	0.589475
PI 38:5;0	0.480087	NA	0.244751	0.236878	NA	0.365226	0.227792	0.207216	NA	0.421077	0.465774	0.249	0.221618	0.450929	NA	0.283877	0.273928	NA	0.375255	0.342794
PI 38:6;0	NA	NA	NA	NA	NA	NA	NA	NA	NA	NA	NA	NA	NA	NA	NA	NA	NA	NA	NA	NA
PI 38:7;0	NA	NA	NA	NA	NA	NA	NA	NA	NA	NA	NA	NA	NA	NA	NA	NA	NA	NA	NA	NA
PI 38:8;0	NA	NA	NA	NA	NA	NA	NA	NA	NA	NA	NA	NA	NA	NA	NA	NA	NA	NA	NA	NA
PI 39:4;0	NA	NA	NA	NA	NA	NA	NA	NA	NA	NA	NA	NA	NA	NA	NA	NA	NA	NA	NA	NA
PI 39:5;0	NA	NA	NA	NA	NA	NA	NA	NA	NA	NA	NA	NA	NA	NA	NA	NA	NA	NA	NA	NA
PI 39:6;0	NA	NA	NA	NA	NA	NA	NA	NA	NA	NA	NA	NA	NA	NA	NA	NA	NA	NA	NA	NA
PI 40:3;0	NA	NA	NA	NA	NA	NA	NA	NA	NA	NA	NA	NA	NA	NA	NA	NA	NA	NA	NA	NA
PI 40:4;0	NA	NA	NA	NA	NA	NA	NA	NA	NA	NA	NA	NA	NA	NA	NA	NA	NA	NA	NA	NA
PI 40:5;0	NA	NA	NA	NA	NA	NA	NA	NA	NA	NA	NA	NA	NA	NA	NA	NA	NA	NA	NA	NA
PI 40:6;0	NA	NA	NA	NA	NA	NA	NA	NA	NA	NA	NA	NA	NA	NA	NA	NA	NA	NA	NA	NA
PI 40:7;0	NA	NA	NA	NA	NA	NA	NA	NA	NA	NA	NA	NA	NA	NA	NA	NA	NA	NA	NA	NA
PI 40:8;0	NA	NA	NA	NA	NA	NA	NA	NA	NA	NA	NA	NA	NA	NA	NA	NA	NA	NA	NA	NA
PS 32:1;0	NA	NA	NA	NA	NA	NA	NA	NA	NA	NA	NA	NA	NA	NA	NA	NA	NA	NA	NA	NA
PS 33:1;0	NA	NA	NA	NA	NA	NA	NA	NA	NA	NA	NA	NA	NA	NA	NA	NA	NA	NA	NA	NA
PS 34:0;0	NA	NA	NA	NA	NA	NA	NA	NA	NA	NA	NA	NA	NA	NA	NA	NA	NA	NA	NA	NA
PS 34:1;0	NA	NA	NA	NA	NA	NA	NA	NA	NA	NA	NA	NA	NA	NA	NA	NA	NA	NA	NA	NA
PS 34:2;0	NA	NA	NA	NA	NA	NA	NA	NA	NA	NA	NA	NA	NA	NA	NA	NA	NA	NA	NA	NA
PS 34:3;0	NA	NA	NA	NA	NA	NA	NA	NA	NA	NA	NA	NA	NA	NA	NA	NA	NA	NA	NA	NA
PS 34:4;0	NA	NA	NA	NA	NA	NA	NA	NA	NA	NA	NA	NA	NA	NA	NA	NA	NA	NA	NA	NA
PS 35:1;0	NA	NA	NA	NA	NA	0.304185	NA	0.363889	NA	NA	NA	NA	NA	NA	0.355546	NA	NA	NA	NA	NA
PS 35:2;0	NA	NA	NA	NA	NA	NA	NA	NA	NA	NA	NA	NA	NA	NA	NA	NA	NA	NA	NA	NA
PS 35:3;0	NA	NA	NA	NA	NA	NA	NA	NA	NA	NA	NA	NA	NA	NA	NA	NA	NA	NA	NA	NA
PS 35:4;0	NA	NA	NA	NA	NA	NA	NA	NA	NA	NA	NA	NA	NA	NA	NA	NA	NA	NA	NA	NA
PS 36:1;0	NA	NA	NA	NA	NA	NA	NA	NA	NA	NA	NA	NA	NA	NA	NA	NA	NA	NA	NA	NA
PS 36:2;0	NA	NA	NA	NA	NA	NA	NA	NA	NA	NA	NA	NA	NA	NA	NA	NA	NA	NA	NA	NA
PS 36:3;0	3.01831	NA	3.21918	NA	NA	3.22607	NA	3.43691	NA	3.9403	5.91913	3.80269	2.69774	4.27398	NA	2.92866	NA	3.23505	2.79843	NA
PS 36:4;0	NA	NA	NA	NA	NA	NA	NA	NA	NA	NA	NA	NA	NA	NA	NA	NA	NA	NA	NA	NA
PS 36:5;0	NA	NA	NA	NA	NA	NA	NA	NA	NA	NA	NA	NA	NA	NA	NA	NA	NA	NA	NA	NA
PS 36:6;0	NA	NA	NA	NA	NA	NA	NA	NA	NA	NA	NA	NA	NA	NA	NA	NA	NA	NA	NA	NA
PS 37:1;0	NA	NA	NA	NA	NA	NA	NA	NA	NA	NA	NA	NA	NA	NA	NA	NA	NA	NA	NA	NA
PS 37:2;0	NA	NA	NA	NA	NA	NA	NA	NA	NA	NA	NA	NA	NA	NA	NA	NA	NA	NA	NA	NA
PS 37:3;0	NA	NA	NA	NA	NA	NA	NA	NA	NA	NA	NA	NA	NA	NA	NA	NA	NA	NA	NA	NA
PS 37:4;0	NA	NA	NA	NA	NA	NA	NA	NA	NA	NA	NA	NA	NA	NA	NA	NA	NA	NA	NA	NA
PS 37:5;0	NA	NA	NA	NA	NA	NA	NA	NA	NA	NA	NA	NA	NA	NA	NA	NA	NA	NA	NA	NA
PS 38:1;0	NA	NA	NA	NA	NA	NA	NA	NA	NA	NA	NA	NA	NA	NA	NA	NA	NA	NA	NA	NA
PS 38:2;0	NA	NA	NA	NA	NA	NA	NA	NA	NA	NA	NA	NA	NA	NA	NA	NA	NA	NA	NA	NA
PS 38:3;0	NA	NA	NA	NA	NA	NA	NA	NA	NA	NA	NA	NA	NA	NA	NA	NA	NA	NA	NA	NA
PS 38:4;0	NA	NA	NA	NA	NA	NA	NA	NA	NA	NA	NA	NA	NA	NA	NA	NA	NA	NA	NA	NA
PS 38:5;0	NA	NA	NA	NA	NA	NA	NA	NA	NA	NA	NA	NA	NA	NA	NA	NA	NA	NA	NA	NA
PS 38:6;0	NA	NA	NA	NA	NA	NA	NA	NA	NA	NA	NA	NA	NA	NA	NA	NA	NA	NA	NA	NA
PS 38:7;0	NA	NA	NA	NA	NA	NA	NA	NA	NA	NA	NA	NA	NA	NA	NA	NA	NA	NA	NA	NA
PS 38:8;0	NA	NA	NA	NA	NA	NA	NA	NA	NA	NA	NA	NA	NA	NA	NA	NA	NA	NA	NA	NA
PS 39:3;0	NA	NA	NA	NA	NA	NA	NA	NA	NA	NA	NA	NA	NA	NA	NA	NA	NA	NA	NA	NA
PS 39:4;0	NA	NA	NA	NA	NA	NA	NA	NA	NA	NA	NA	NA	NA	NA	NA	NA	NA	NA	NA	NA
PS 39:5;0	NA	NA	NA	NA	NA	NA	NA	NA	NA	NA	NA	NA	NA	NA	NA	NA	NA	NA	NA	NA
PS 39:6;0	NA	NA	NA	NA	NA	NA	NA	NA	NA	NA	NA	NA	NA	NA	NA	NA	NA	NA	NA	NA
PS 40:3;0	NA	NA	NA	NA	NA	NA	NA	NA	NA	NA	NA	NA	NA	NA	NA	NA	NA	NA	NA	NA
PS 40:4;0	NA	NA	NA	NA	NA	NA	NA	NA	NA	NA	NA	NA	NA	NA	NA	NA	NA	NA	NA	NA
PS 40:8;0	NA	NA	NA	NA	NA	NA	NA	NA	NA	NA	NA	NA	NA	NA	NA	NA	NA	NA	NA	NA
TAG 34:0;0	NA	NA	NA	NA	NA	NA	NA	NA	NA	NA	NA	NA	NA	NA	NA	NA	NA	NA	NA	0.398553
TAG 36:0;0	NA	NA	NA	NA	NA	NA	NA	NA	NA	NA	NA	NA	NA	NA	NA	NA	NA	NA	NA	0.48972
TAG 42:0;0	NA	NA	NA	NA	NA	NA	NA	NA	NA	NA	NA	NA	NA	NA	NA	NA	NA	NA	NA	0.356621
TAG 44:0;0	NA	NA	NA	NA	NA	NA	NA	NA	NA	NA	NA	0.213724	NA	NA	NA	NA	NA	0.542846	NA	0.514756
TAG 45:0;0	NA	NA	0.266565	NA	NA	NA	NA	0.497786	NA	NA	NA	0.259182	NA	NA	NA	NA	NA	0.564913	NA	0.429323
TAG 45:1;0	NA	NA	NA	NA	NA	NA	NA	NA	NA	0.363243	NA	NA	NA	NA	NA	NA	NA	NA	NA	NA
TAG 45:2;0	NA	NA	NA	NA	NA	NA	NA	NA	NA	NA	NA	NA	NA	NA	NA	NA	NA	NA	NA	NA
TAG 45:3;0	NA	NA	NA	NA	NA	NA	NA	NA	NA	NA	NA	NA	NA	NA	NA	NA	NA	NA	NA	NA
TAG 46:0;0	NA	0.468935	0.31921	NA	0.335099	NA	NA	0.531343	0.664118	0.526614	0.443229	0.486335	0.491123	0.466834	NA	NA	0.362679	0.827502	NA	0.808424
TAG 46:1;0	NA	0.590457	0.418739	NA	0.261742	NA	NA	NA	NA	0.657043	0.354896	0.356561	NA	0.504894	NA	NA	NA	0.64948	NA	NA
TAG 46:2;0	NA	NA	NA	NA	NA	NA	NA	NA	NA	0.389949	NA	NA	NA	NA	NA	NA	NA	NA	NA	NA
TAG 46:3;0	NA	NA	NA	NA	NA	NA	NA	NA	NA	NA	NA	NA	NA	NA	NA	NA	NA	NA	NA	NA
TAG 46:4;0	NA	NA	NA	NA	NA	NA	NA	NA	NA	NA	NA	NA	NA	NA	NA	NA	NA	NA	NA	NA
TAG 47:0;0	NA	0.604672	0.30846	NA	0.342071	NA	NA	0.588678	0.427092	0.617787	0.551268	0.460361	0.385236	0.504587	NA	NA	0.41514	0.599462	0.379922	0.597191
TAG 47:1;0	0.338345	0.636849	0.388457	NA	0.400064	NA	NA	0.532993	NA	0.842352	0.494306	0.424316	NA	0.738772	NA	NA	0.315276	0.71162	0.577076	NA
TAG 47:2;0	NA	NA	0.285981	NA	NA	NA	NA	NA	NA	0.424033	NA	NA	NA	NA	NA	NA	NA	0.37639	NA	NA
TAG 47:3;0	NA	NA	NA	NA	NA	NA	NA	NA	NA	NA	NA	NA	NA	NA	NA	NA	NA	NA	NA	NA
TAG 47:4;0	NA	NA	NA	NA	NA	NA	NA	NA	NA	NA	NA	NA	NA	NA	NA	NA	NA	NA	NA	NA
TAG 47:5;0	NA	NA	NA	NA	NA	NA	NA	NA	NA	NA	NA	NA	NA	NA	NA	NA	NA	NA	NA	NA
TAG 47:6;0	NA	NA	NA	NA	NA	NA	NA	NA	NA	NA	NA	NA	NA	NA	NA	NA	NA	NA	NA	NA
TAG 48:0;0	NA	0.565492	0.45436	NA	0.389848	NA	NA	0.504253	0.547897	0.579664	0.590309	0.453122	0.449382	0.463811	NA	NA	0.405626	0.809456	0.4824	0.695774
TAG 48:1;0	0.755599	0.868855	0.731897	0.621743	0.760399	0.801336	0.563623	0.894322	0.45497	1.41235	1.32419	0.768571	0.560743	1.33085	0.433195	0.476085	0.508723	0.870684	1.16446	0.438432
TAG 48:2;0	0.485655	0.618744	0.541148	NA	0.445665	0.469238	NA	0.447531	NA	0.948244	0.727038	0.411169	NA	0.605017	NA	NA	0.284208	0.614767	0.67317	NA
TAG 48:3;0	0.497576	0.369253	0.444206	0.484376	0.570062	0.665587	0.352712	0.498848	NA	0.752226	0.953239	0.40766	NA	0.819626	NA	NA	NA	0.353417	0.859497	NA
TAG 48:4;0	NA	NA	NA	NA	NA	NA	NA	NA	NA	NA	NA	NA	NA	NA	NA	NA	NA	NA	NA	NA
TAG 48:5;0	NA	NA	NA	NA	NA	NA	NA	NA	NA	NA	NA	NA	NA	NA	NA	NA	NA	NA	NA	NA
TAG 48:6;0	NA	NA	NA	NA	NA	NA	NA	NA	NA	NA	NA	NA	NA	NA	NA	NA	NA	NA	NA	NA
TAG 48:7;0	NA	NA	NA	NA	NA	NA	NA	NA	NA	NA	NA	NA	NA	NA	NA	NA	NA	NA	NA	NA
TAG 49:0;0	NA	NA	NA	NA	0.293996	NA	NA	NA	NA	NA	0.378731	0.28933	NA	0.374771	NA	NA	NA	0.364289	NA	0.353952
TAG 49:1;0	0.952488	0.610861	0.662054	0.733984	1.05193	1.07648	0.712889	0.780174	NA	1.38669	1.38849	0.699788	0.632316	1.2914	0.374948	0.618817	0.455234	0.779925	1.52388	0.5685
TAG 49:2;0	0.624223	0.423593	0.50384	0.390964	0.667784	0.692085	0.349377	0.485609	NA	0.942099	1.22108	0.476865	NA	0.84176	NA	NA	0.323793	0.434369	0.922198	NA
TAG 49:3;0	0.856741	NA	0.51171	0.535898	0.860758	0.827335	0.484851	0.550052	NA	0.986723	1.16226	0.517705	NA	0.963928	NA	NA	NA	NA	1.19124	NA
TAG 49:4;0	0.531719	NA	NA	0.405575	0.557317	0.572625	NA	NA	NA	0.670431	0.70984	NA	NA	0.53341	NA	NA	NA	NA	0.716986	NA
TAG 49:5;0	NA	NA	NA	NA	NA	NA	NA	NA	NA	NA	NA	NA	NA	NA	NA	NA	NA	NA	NA	NA
TAG 49:6;0	NA	NA	NA	NA	NA	NA	NA	NA	NA	NA	NA	NA	NA	NA	NA	NA	NA	NA	NA	NA
TAG 49:7;0	NA	NA	NA	NA	NA	NA	NA	NA	NA	NA	NA	NA	NA	NA	NA	NA	NA	NA	NA	NA
TAG 50:0;0	NA	NA	0.226583	NA	NA	NA	NA	NA	NA	NA	0.437749	0.263879	NA	0.312341	NA	NA	NA	0.531808	NA	0.470211
TAG 50:1;0	1.76545	0.942672	1.16959	1.28646	1.94582	2.15462	1.24711	1.11504	1.13883	2.20393	3.41443	1.5523	0.976769	2.28374	0.990742	0.995474	0.677554	1.18315	2.87734	1.02935
TAG 50:2;0	1.90342	0.947487	1.03429	1.29101	1.93267	1.91074	1.17348	1.24065	0.906535	2.28834	3.03542	1.20507	0.86682	2.16797	0.899581	1.07908	0.696743	0.95378	2.68831	1.05113
TAG 50:3;0	2.05506	0.701271	1.15015	1.32375	1.97389	2.03986	1.08061	1.19273	0.88421	2.54122	3.23713	1.30374	0.654002	2.17885	0.859222	1.03029	0.571455	0.964034	3.09323	0.97039
TAG 50:4;0	1.72998	0.58061	0.994234	1.1932	1.88394	1.99095	0.988679	0.840702	0.792094	2.29701	2.90564	1.17402	0.484506	2.02816	NA	0.979775	0.502459	0.616868	2.90676	0.978057
TAG 50:5;0	0.568125	NA	0.354112	0.475826	0.828057	0.695552	0.44804	NA	NA	0.919068	1.04715	0.34523	NA	0.779473	NA	NA	NA	NA	0.961706	0.408595
TAG 50:6;0	0.63995	NA	0.252214	0.358107	0.736799	0.784462	0.374799	NA	NA	0.738362	0.726823	0.319126	NA	0.677626	NA	NA	NA	NA	1.2252	NA
TAG 50:7;0	NA	NA	NA	NA	NA	NA	NA	NA	NA	0.467943	0.437115	NA	NA	NA	NA	NA	NA	NA	0.579007	NA
TAG 50:8;0	NA	NA	NA	NA	NA	NA	NA	NA	NA	NA	NA	NA	NA	NA	NA	NA	NA	NA	NA	NA
TAG 51:1;0	1.04051	0.480213	0.643064	0.614591	0.962509	1.1803	0.672066	0.700789	0.430523	1.09984	1.74435	0.801359	0.631333	1.18801	0.424602	NA	0.367679	0.559567	1.19803	0.554261
TAG 51:2;0	1.4633	0.553734	0.792902	1.05718	1.37265	1.39729	0.890881	0.836352	0.694841	1.71168	2.99328	1.11728	0.529278	1.6963	0.527138	0.761098	0.477841	0.695499	1.97602	0.720063
TAG 51:3;0	1.47962	0.439278	0.744194	1.02122	1.31005	1.48329	0.87829	0.642766	0.563701	1.49082	2.27871	0.889247	0.545546	1.45731	0.469376	0.751866	0.343874	0.533227	1.83633	0.638742
TAG 51:4;0	1.83489	0.426924	0.953914	1.26089	1.74651	2.10463	1.14811	0.867042	0.673051	1.97633	3.22928	1.01714	0.56518	2.03781	0.379209	0.780287	0.516973	0.541366	2.73331	0.891304
TAG 51:5;0	0.760766	NA	0.377181	0.621889	0.730342	0.790806	0.42159	NA	NA	0.971457	1.22566	0.435536	NA	0.908244	NA	0.445335	NA	NA	1.43563	0.388959
TAG 51:6;0	0.533159	NA	0.291096	0.444304	0.708583	0.699367	NA	NA	NA	0.729838	0.975525	0.376976	NA	0.599157	NA	NA	NA	NA	1.01576	NA
TAG 51:7;0	NA	NA	NA	NA	0.280474	NA	NA	NA	NA	NA	NA	NA	NA	NA	NA	NA	NA	NA	0.439785	NA
TAG 51:8;0	NA	NA	NA	NA	NA	NA	NA	NA	NA	NA	NA	NA	NA	NA	NA	NA	NA	NA	NA	NA
TAG 52:1;0	NA	0.548006	NA	NA	1.16267	NA	NA	NA	0.838745	1.49434	2.28714	1.07731	NA	1.66357	NA	NA	NA	0.90218	1.7224	0.635801
TAG 52:2;0	5.06331	1.49242	2.29931	3.02092	4.15801	5.03262	3.35858	2.25781	2.28225	4.83988	9.53019	3.18883	1.994	5.47623	1.9714	2.54033	1.3285	2.06643	6.41524	2.50726
TAG 52:3;0	3.70641	1.02504	1.685	2.67652	3.28479	3.5868	2.31508	1.71925	1.66487	3.92846	6.13589	2.29019	1.31181	3.8162	1.30363	1.75769	1.02853	1.3124	4.59446	1.74845
TAG 52:4;0	7.23328	1.787	3.29498	4.93186	6.87184	7.56351	4.03787	2.89704	2.90785	7.99998	12.9797	4.22448	2.11375	7.36104	2.17094	3.19924	1.42553	2.05735	10.7001	3.27516
TAG 52:5;0	3.80073	0.970658	1.92124	2.86756	3.95765	4.38341	2.09605	1.80122	1.59082	4.48234	6.53915	2.36586	1.11606	4.34813	1.19535	1.88486	0.87241	1.19016	6.50773	1.98252
TAG 52:6;0	3.63019	0.866223	1.93615	2.47056	3.84611	3.89921	1.91968	1.95227	1.66602	4.79182	5.66437	2.23525	1.06049	4.35798	1.11028	1.59882	0.857711	0.967086	6.32439	2.00067
TAG 52:7;0	1.68701	NA	NA	1.11591	1.64058	1.79933	0.71236	0.791271	0.550513	2.13177	2.67233	0.989992	NA	1.94193	NA	NA	NA	NA	3.12507	1.01047
TAG 52:8;0	NA	NA	NA	NA	0.595545	NA	NA	NA	NA	0.526587	NA	0.304942	NA	NA	NA	NA	NA	NA	0.831709	NA
TAG 52:9;0	NA	NA	NA	NA	NA	NA	NA	NA	NA	NA	NA	NA	NA	NA	NA	NA	NA	NA	NA	NA
TAG 53:1;0	NA	NA	NA	NA	0.296516	NA	NA	NA	NA	0.388361	0.524487	0.315369	NA	0.411411	NA	NA	NA	NA	NA	NA
TAG 53:2;0	1.39073	0.573341	0.637166	1.04434	1.15046	1.55227	1.13235	0.783306	0.828912	1.48188	2.4947	1.18193	0.583269	1.49944	0.578047	0.750478	0.53077	0.671444	1.61282	0.749022
TAG 53:3;0	1.05521	NA	0.515923	0.638462	0.992826	1.00127	0.745971	0.484056	0.446298	1.22135	2.01031	0.802611	0.394981	1.48944	NA	0.604648	NA	0.431443	1.3407	0.481612
TAG 53:4;0	2.13516	0.413592	0.920341	1.44895	1.73726	1.98302	1.2016	0.790188	0.765124	2.156	3.62284	1.31633	0.606027	2.02775	0.508892	0.92463	0.496692	0.616875	3.01437	0.858027
TAG 53:5;0	1.33471	NA	0.596055	0.902755	1.31048	1.20895	0.76375	0.606424	0.538566	1.48153	2.33102	0.804274	0.409363	1.20024	0.457844	0.583335	0.430637	NA	2.03911	0.650176
TAG 53:6;0	1.16918	NA	0.542896	0.700618	1.02227	1.1604	0.482053	0.508737	NA	1.42681	1.75689	0.666462	0.376131	1.17121	NA	0.55624	NA	NA	1.79493	0.523053
TAG 53:7;0	0.618836	NA	NA	NA	0.459449	0.591368	NA	NA	NA	0.642943	1.03493	0.410809	NA	0.667705	NA	NA	NA	NA	1.10599	NA
TAG 53:8;0	NA	NA	NA	NA	NA	NA	NA	NA	NA	NA	NA	NA	NA	NA	NA	NA	NA	NA	NA	NA
TAG 54:1;0	0.456325	NA	0.372202	NA	0.445986	NA	0.399006	0.666092	NA	0.570878	NA	NA	0.681359	NA	0.394109	NA	0.340172	0.701722	NA	NA
TAG 54:2;0	2.38058	0.771911	0.799356	1.18473	1.54357	2.16929	1.35058	0.979767	1.19674	1.78038	3.45512	1.51946	1.01276	2.12628	0.896354	0.819863	0.589975	1.09787	2.24412	0.668742
TAG 54:3;0	3.98047	1.08296	1.71865	2.46647	2.91267	3.77193	2.46012	1.65224	1.7677	3.41051	6.69357	2.59998	2.19746	3.79898	1.29974	1.56528	1.18628	1.1852	4.35446	1.92763
TAG 54:4;0	4.36231	1.14948	1.79298	2.72217	3.71962	4.57769	2.78766	1.85946	1.76731	4.44407	7.57514	2.82579	1.64697	4.46245	1.65263	2.02942	1.16029	1.38274	5.77183	1.87216
TAG 54:5;0	7.68017	1.78946	3.61547	4.73731	6.91142	7.61941	4.17884	3.09928	2.66627	7.97183	13.3576	4.83052	2.69992	7.56306	2.45338	3.33355	1.81403	2.21137	11.5762	3.5845
TAG 54:6;0	4.61924	1.07017	2.08864	3.04806	4.43635	4.35085	2.38073	1.98526	1.65225	4.81116	7.56237	2.73734	1.56567	4.5208	1.41991	2.2049	1.17029	1.26293	6.83615	2.29873
TAG 54:7;0	5.29454	1.34452	2.78117	3.8616	5.58573	5.80088	2.67384	2.58694	1.97419	6.4989	8.8579	3.25685	2.09039	6.04146	1.44195	2.43382	1.37972	1.43343	9.53014	3.01784
TAG 54:8;0	2.66862	NA	1.27094	1.69345	2.5772	2.51476	1.17813	1.14926	0.969415	2.9752	3.60675	1.46773	0.811387	2.39871	0.632916	1.21592	0.554017	0.597721	4.44679	1.15519
TAG 54:9;0	2.3103	0.441965	0.996828	1.44321	2.49909	2.14592	0.922604	1.06618	0.767569	2.78649	3.0553	1.25863	0.658052	2.68968	0.46102	0.974981	0.530329	0.549379	4.25332	1.32401
TAG 55:2;0	NA	NA	NA	NA	NA	NA	NA	NA	NA	0.371349	NA	NA	NA	NA	NA	NA	NA	NA	NA	NA
TAG 55:3;0	NA	NA	NA	NA	NA	NA	NA	NA	NA	NA	0.442959	0.234863	NA	0.308115	NA	NA	NA	NA	NA	NA
TAG 55:4;0	NA	NA	NA	NA	NA	NA	NA	NA	NA	NA	0.416324	NA	NA	NA	NA	NA	NA	NA	NA	NA
TAG 55:5;0	NA	NA	NA	NA	0.35535	NA	NA	NA	NA	0.34764	0.600442	0.311569	NA	0.307532	NA	NA	NA	NA	0.618565	NA
TAG 55:6;0	NA	NA	NA	NA	NA	NA	NA	NA	NA	NA	0.426014	NA	NA	NA	NA	NA	NA	NA	NA	NA
TAG 55:7;0	NA	NA	NA	NA	NA	NA	NA	NA	NA	NA	0.474411	NA	NA	NA	NA	NA	NA	NA	NA	NA
TAG 55:8;0	NA	NA	NA	NA	NA	NA	NA	NA	NA	NA	NA	NA	NA	NA	NA	NA	NA	NA	NA	NA
TAG 55:9;0	NA	NA	NA	NA	NA	NA	NA	NA	NA	NA	NA	NA	NA	NA	NA	NA	NA	NA	NA	NA
TAG 56:1;0	NA	NA	3.85689	NA	NA	NA	NA	NA	NA	NA	NA	NA	NA	NA	NA	NA	NA	NA	NA	NA
TAG 56:10;0	0.344794	NA	NA	NA	0.301654	NA	NA	NA	NA	0.453941	0.476502	NA	NA	NA	NA	NA	NA	NA	NA	NA
TAG 56:11;0	NA	NA	NA	NA	NA	NA	NA	NA	NA	NA	NA	NA	NA	NA	NA	NA	NA	NA	NA	NA
TAG 56:2;0	NA	NA	NA	NA	NA	NA	NA	NA	NA	NA	0.434144	NA	NA	NA	NA	NA	NA	NA	NA	NA
TAG 56:3;0	NA	NA	NA	NA	0.277113	NA	NA	NA	NA	NA	0.55269	NA	NA	NA	NA	NA	NA	NA	NA	NA
TAG 56:4;0	0.367754	NA	NA	NA	0.29645	NA	NA	NA	NA	NA	0.641981	0.278204	NA	0.308935	NA	NA	NA	NA	0.477924	NA
TAG 56:5;0	0.812752	NA	NA	0.361272	0.524393	0.6713	0.417249	NA	NA	0.670685	1.34804	0.508932	NA	0.694999	NA	NA	NA	NA	0.987909	0.462131
TAG 56:6;0	0.835834	NA	0.289372	0.517329	0.693457	0.722018	0.541038	NA	NA	0.842155	1.44716	0.663124	NA	0.864614	NA	NA	NA	NA	1.12338	NA
TAG 56:7;0	1.4008	NA	0.415955	0.567597	0.968836	0.877325	0.534424	NA	NA	0.99663	1.75693	0.694493	0.407961	0.974327	NA	0.436942	NA	NA	1.46662	0.488855
TAG 56:8;0	1.12316	NA	0.302051	0.551326	0.769177	0.697943	NA	NA	NA	0.739628	1.24957	0.53056	0.388072	0.929681	NA	NA	NA	NA	1.20562	0.417503
TAG 56:9;0	0.907112	NA	NA	NA	NA	0.676857	NA	NA	NA	0.697549	1.07962	0.490454	NA	0.859099	NA	NA	NA	NA	1.20124	NA
TAG 57:3;0	NA	NA	NA	NA	NA	NA	NA	NA	NA	NA	NA	NA	NA	NA	NA	NA	NA	NA	NA	NA
TAG 57:4;0	NA	NA	NA	NA	NA	NA	NA	NA	NA	NA	NA	NA	NA	NA	NA	NA	NA	NA	NA	NA
TAG 57:5;0	NA	NA	NA	NA	NA	NA	NA	NA	NA	NA	NA	NA	NA	NA	NA	NA	NA	NA	NA	NA
TAG 57:6;0	NA	NA	NA	NA	NA	NA	NA	NA	NA	NA	NA	NA	NA	NA	NA	NA	NA	NA	NA	NA
TAG 57:7;0	NA	NA	NA	NA	NA	NA	NA	NA	NA	NA	NA	NA	NA	NA	NA	NA	NA	NA	NA	NA
TAG 57:8;0	NA	NA	NA	NA	NA	NA	NA	NA	NA	NA	NA	NA	NA	NA	NA	NA	NA	NA	NA	NA
TAG 57:9;0	NA	NA	NA	NA	NA	NA	NA	NA	NA	NA	NA	NA	NA	NA	NA	NA	NA	NA	NA	NA
TAG 58:10;0	NA	NA	NA	NA	NA	NA	NA	NA	NA	NA	NA	NA	NA	NA	NA	NA	NA	NA	NA	NA
TAG 58:11;0	NA	NA	NA	NA	NA	NA	NA	NA	NA	NA	NA	NA	NA	NA	NA	NA	NA	NA	NA	NA
TAG 58:2;0	NA	NA	NA	NA	NA	NA	NA	NA	NA	NA	NA	NA	NA	NA	NA	NA	NA	NA	NA	NA
TAG 58:3;0	NA	NA	NA	NA	NA	NA	NA	NA	NA	NA	NA	NA	NA	NA	NA	NA	NA	NA	NA	NA
TAG 58:4;0	NA	NA	NA	NA	NA	NA	NA	NA	NA	NA	NA	NA	NA	NA	NA	NA	NA	NA	NA	NA
TAG 58:5;0	NA	NA	NA	NA	NA	NA	NA	NA	NA	NA	NA	NA	NA	NA	NA	NA	NA	NA	NA	NA
TAG 58:6;0	NA	NA	NA	NA	NA	NA	NA	NA	NA	NA	NA	NA	NA	NA	NA	NA	NA	NA	NA	NA
TAG 58:7;0	NA	NA	NA	NA	NA	NA	NA	NA	NA	NA	NA	NA	NA	NA	NA	NA	NA	NA	NA	NA
TAG 58:8;0	NA	NA	NA	NA	NA	NA	NA	NA	NA	NA	NA	NA	NA	NA	NA	NA	NA	NA	NA	NA
TAG 58:9;0	NA	NA	NA	NA	NA	NA	NA	NA	NA	NA	NA	NA	NA	NA	NA	NA	NA	NA	NA	NA
TAG 59:4;0	NA	NA	NA	NA	NA	NA	NA	NA	NA	NA	NA	NA	NA	NA	NA	NA	NA	NA	NA	NA
TAG 60:4;0	NA	NA	NA	NA	NA	NA	NA	NA	NA	NA	NA	NA	NA	NA	NA	NA	NA	NA	NA	NA
TAG 60:5;0	NA	NA	NA	NA	NA	NA	NA	NA	NA	NA	NA	NA	NA	NA	NA	NA	NA	NA	NA	NA
TAG 60:6;0	NA	NA	NA	NA	NA	NA	NA	NA	NA	NA	NA	NA	NA	NA	NA	NA	NA	NA	NA	NA
TAG 60:7;0	NA	NA	NA	NA	NA	NA	NA	NA	NA	NA	NA	NA	NA	NA	NA	NA	NA	NA	NA	NA
TAG 60:8;0	NA	NA	NA	NA	NA	NA	NA	NA	NA	NA	NA	NA	NA	NA	NA	NA	NA	NA	NA	NA
	198.216
