# Supplementary material for: Systemic and local lipid adaptations underlie regeneration in Drosophila melanogaster and Ambystoma mexicanum
Source: NPJ Regen Med. 2024 Oct 29;9:33. doi: 10.1038/s41536-024-00375-x (PMC11522293; doi:10.1038/s41536-024-00375-x)
Supplement: Supplementary file 6 — Supplementary Data 5 [file 41536_2024_375_MOESM6_ESM.xlsx]

## Sheet: Sheet1
[pmol]
	intact_f_22	intact_f_23	intact_m_24	intact_f_25	intact_m_26	6dpa_f_27	6dpa_f_28	intact_f_29	6dpa_f_30	intact_m_31	intact_m_32	6dpa_m_34	6dpa_m_35	intact_f_36	intact_m_37	intact_m_38	6dpa_m_39	intact_f_40	6dpa_f_41	6dpa_f_43	6dpa_m_44	6dpa_m_45	6dpa_f_46	6dpa_m_50
CE 10:0;0	NA	NA	NA	NA	NA	NA	NA	NA	NA	NA	NA	NA	NA	NA	NA	NA	NA	NA	NA	NA	1.2454	NA	NA	NA
CE 13:0;0	1.34091	NA	1.7817	NA	2.03845	NA	NA	NA	NA	1.36806	NA	NA	1.16338	1.59318	NA	0.964029	NA	NA	NA	NA	2.14559	1.33169	NA	NA
CE 14:0;0	8.61191	4.25488	11.639	4.20552	11.0523	4.35479	7.67048	3.81459	NA	7.72585	6.79497	3.2398	8.22685	10.4716	4.911	5.02481	5.73241	5.18462	5.60042	6.99822	10.9824	8.98698	5.963	7.10673
CE 14:1;0	2.72258	1.32417	4.1856	NA	4.44801	1.48964	2.10109	1.44178	NA	2.86289	2.34525	1.59666	3.05345	3.37589	1.96621	1.76904	1.31061	1.93868	1.40654	2.52959	3.36505	3.00892	1.66722	1.47066
CE 15:0;0	21.9521	13.0301	30.5336	13.3218	24.8364	10.4475	22.3197	10.4061	6.37289	20.1761	18.4006	9.65998	19.2341	19.6831	13.8574	12.9429	14.6266	16.7535	14.056	17.4919	27.3172	20.4795	16.4367	21.2048
CE 15:1;0	12.0617	6.6971	16.2202	6.19153	18.2419	5.39385	11.8385	5.33885	3.17804	11.7234	11.1456	5.81411	11.4533	13.4118	6.81505	4.82831	7.11384	10.1075	7.48247	10.242	11.7281	12.6712	9.14031	9.95717
CE 16:0;0	38.3004	22.0712	48.5185	25.0098	38.4759	15.201	49.4427	11.4207	14.386	32.0498	28.5197	15.3163	28.9684	28.2854	23.0196	20.3135	27.1938	28.4275	22.6966	28.1717	48.0364	26.182	30.6616	40.1133
CE 16:1;0	44.1179	21.5568	61.7048	25.0429	56.15	18.0371	39.8619	18.3543	12.5812	35.9005	35.714	18.7566	40.7722	42.5218	27.9307	21.7917	28.0744	33.6362	26.6759	31.9608	46.6148	38.2635	30.639	35.4274
CE 16:2;0	4.9781	2.4651	5.97834	2.82895	6.41478	2.04854	4.42903	1.96556	1.00436	4.01441	4.04649	1.79452	4.51523	4.68189	2.30827	2.05509	3.00592	3.42844	2.73932	3.66494	4.7467	4.24193	3.61869	3.3324
CE 17:0;0	25.2341	15.8649	30.4374	16.2818	24.2854	10.1839	29.408	7.54835	8.54414	19.1986	17.2659	9.58434	19.2533	18.0347	15.8428	12.29	17.8564	18.9531	14.2251	17.8893	26.2472	18.1282	20.1742	26.8256
CE 17:1;0	25.8909	14.86	34.8502	15.9583	32.6838	10.4001	27.1153	9.97629	7.80684	20.4661	21.8147	10.5814	23.0392	22.966	15.8971	12.1802	17.8949	20.0487	16.604	19.8908	24.9478	21.3583	20.3376	24.1487
CE 17:2;0	4.73081	3.11774	6.09407	3.69739	5.61981	2.29222	5.75368	1.66752	1.74356	4.25546	4.53031	2.25215	3.50573	5.01533	3.32595	2.46371	3.83318	3.36402	2.90639	4.0878	4.00936	4.98987	5.52316	6.63839
CE 18:0;0	40.8963	26.2317	48.7701	27.0356	40.6279	15.2814	46.8062	12.8283	16.8954	31.9524	25.3474	16.9523	28.8175	31.8079	22.9518	18.123	27.4813	26.9958	22.6028	31.4913	39.8	28.5063	34.7012	43.554
CE 18:1;0	578.923	321.234	796.146	391.597	723.27	227.646	601.531	199.43	202.552	482.662	446.009	238.108	503.203	477.257	344.599	244.067	385.14	455.897	352.278	464.253	534.776	447.093	444.1	572.042
CE 18:2;0	94.5084	53.3303	118.143	61.3279	114.117	38.0599	101.295	31.0653	31.9227	85.4264	72.2174	39.5237	78.7227	85.3887	54.451	39.8627	57.3626	68.9548	54.1457	76.5247	83.9351	75.4555	78.1504	101.214
CE 18:3;0	727.01	408.152	902.705	470.285	805.293	287.628	772.18	221.339	226.276	592.191	589.888	286.862	554.323	624.264	399.086	309.136	485.23	529.065	432.8	523.874	621.838	603.406	629.309	771.114
CE 19:0;0	2.6171	1.62425	3.3937	1.99144	3.54136	1.1216	3.11426	3.36798	1.20554	2.29354	1.69257	1.23492	2.52738	2.62672	3.13708	3.68483	2.12288	1.58436	1.56334	1.72139	6.52962	2.52657	2.68771	2.37788
CE 19:1;0	17.9019	10.1224	21.0162	11.5272	20.4591	6.15646	17.2403	5.16856	6.29531	13.291	13.7122	7.38005	15.1411	13.935	9.93246	8.00119	11.0438	13.2067	9.96393	12.5612	15.7106	13.2356	14.2421	16.7817
CE 19:2;0	4.5761	2.87452	5.96271	3.70602	5.63299	1.95141	4.90821	1.34838	1.58306	3.77608	3.79669	1.92698	3.93895	4.06056	2.44392	2.54073	3.36191	3.9275	2.80773	3.7657	5.8745	3.87523	4.39691	4.94243
CE 19:3;0	4.61226	2.15862	4.74907	2.68787	4.38453	1.47616	5.42796	1.18068	0.969924	2.63281	4.13742	1.64741	2.7857	3.03177	1.88673	1.74699	3.15293	3.1143	2.17871	2.91836	2.79386	3.17132	3.54569	4.33754
CE 19:4;0	1.28503	NA	1.87732	NA	NA	NA	NA	NA	NA	NA	NA	NA	NA	1.15346	NA	NA	NA	NA	NA	NA	NA	NA	NA	1.72948
CE 20:1;0	42.4616	25.5809	52.4345	29.6499	48.4059	16.9745	42.1817	14.4743	17.9742	35.96	28.2584	19.4621	33.2414	33.783	26.3478	19.8446	27.6854	31.7412	24.0371	33.8264	36.2037	32.0939	35.4433	44.8109
CE 20:2;0	25.3672	15.2283	31.6072	17.3506	25.8011	9.495	27.0161	7.06901	8.69912	20.7574	19.6272	9.79268	17.779	19.9816	14.2645	12.4048	18.4449	19.0969	14.4274	19.2061	23.022	19.5426	20.5281	29.1351
CE 20:3;0	79.0612	47.4124	98.1453	56.9025	82.4494	30.054	84.6173	23.9597	27.3529	66.3035	62.1349	31.6998	58.8951	61.854	46.326	37.5297	57.1596	64.6014	48.2419	64.0887	71.7281	62.4904	72.7715	93.2943
CE 20:4;0	161.277	92.2369	187.435	108.066	142.454	60.2054	167.341	42.2863	47.9851	126.607	118.16	56.0127	103.889	113.955	82.9862	75.5823	111.256	121.055	94.0398	107.749	135.786	119.062	130.169	172.065
CE 20:5;0	35.1127	16.3329	37.2366	18.6716	39.5163	13.9296	32.2706	10.2751	8.86587	33.8286	21.2826	12.7768	27.2235	28.0339	15.7801	11.0125	18.2343	20.7775	15.6423	24.6267	25.3415	25.3392	24.8477	29.044
CE 21:0;0	3.10774	1.90237	3.82673	NA	4.48525	1.47	2.37423	5.4959	1.14324	3.18824	1.91088	1.96362	2.85344	3.41421	4.2828	5.96552	1.81056	2.13629	2.49223	2.36966	11.8167	3.41275	1.70257	2.42726
CE 21:1;0	1.6962	1.26377	2.17344	1.53955	1.99613	NA	NA	NA	0.950698	1.56086	NA	0.921697	1.75539	1.7906	1.30698	1.22177	NA	1.34458	NA	1.75793	1.6269	2.04981	NA	1.56737
CE 22:0;0	5.05217	3.44972	6.68385	2.89099	7.66905	3.16234	4.22531	5.05047	2.29281	6.17426	3.02999	3.63081	4.81624	6.27024	4.9791	5.42617	3.29166	4.12108	3.66624	4.86723	11.4762	5.97592	2.48419	3.5167
CE 22:1;0	6.83407	3.93124	7.37571	4.54868	7.36691	2.9461	5.63506	3.33396	2.61757	6.04733	3.51769	3.60527	5.47647	5.67389	4.7194	3.91443	4.16539	5.14296	3.73651	5.70792	6.96635	5.52405	4.69709	6.01952
CE 22:2;0	1.4532	NA	1.7475	NA	1.39557	NA	NA	NA	NA	NA	NA	NA	NA	NA	NA	NA	NA	1.14167	NA	NA	NA	NA	NA	NA
CE 22:3;0	3.35981	2.16405	3.72577	2.81559	4.1133	1.53631	3.43388	1.51308	1.46949	2.72125	1.70616	1.54793	2.5125	2.62197	1.96638	1.99557	2.28489	2.90067	1.88073	3.0604	3.12481	3.45033	2.76664	3.62953
CE 22:4;0	4.50792	3.4058	5.93377	4.1458	4.13632	2.39991	5.81148	1.34744	1.54477	4.58877	4.80371	1.78055	4.4703	4.47173	3.02422	2.50732	2.32129	4.57982	4.51856	3.94781	4.19678	6.81415	3.99314	6.12778
CE 22:5;0	3.86554	1.95794	4.53383	3.41728	4.51464	1.57275	5.58204	NA	1.42239	3.46755	3.42669	1.26563	4.0355	2.91348	1.73206	1.44235	1.97623	3.06044	3.32955	1.86086	4.03751	3.84538	2.86258	2.86828
CE 22:6;0	2.14557	0.914841	2.54854	1.17144	3.4385	NA	2.46495	NA	NA	1.73273	1.85731	NA	1.25707	NA	NA	NA	NA	1.30839	NA	NA	1.85877	1.83249	1.81933	1.58208
CE 23:0;0	NA	NA	NA	NA	NA	NA	NA	2.03231	NA	NA	NA	NA	NA	NA	1.754	2.39467	NA	NA	NA	NA	4.51215	NA	NA	NA
CE 23:1;0	3.11438	3.72407	2.91629	2.99999	3.39634	2.04037	NA	2.56363	2.586	2.85336	NA	2.88917	4.09614	3.42944	3.57982	1.95185	2.63293	3.2571	2.31662	4.07935	1.63677	4.49985	NA	1.66041
CE 23:3;0	2.45459	3.41559	1.84189	2.33707	2.15149	1.70904	NA	2.64431	1.97508	2.41247	NA	2.63919	3.20946	3.04753	3.12749	1.8434	1.7677	2.14387	1.83608	3.36161	NA	4.07593	1.52691	NA
CE 24:0;0	NA	NA	NA	NA	1.50562	NA	NA	1.08089	NA	NA	NA	NA	NA	NA	1.7312	2.3346	NA	NA	NA	NA	5.72543	NA	NA	NA
CE 24:1;0	6.63078	6.86874	6.70649	5.0963	6.77903	4.21309	2.18553	6.79574	4.34556	6.0405	NA	5.46285	8.48143	7.1831	7.20074	5.47663	4.59022	6.31163	4.82823	6.32418	6.38222	8.21886	2.41841	3.77706
CE 24:2;0	1.22021	1.35759	NA	NA	1.28886	NA	NA	1.13719	NA	NA	NA	0.928031	1.44368	NA	1.41187	NA	NA	NA	NA	1.52601	NA	1.34859	NA	NA
CE 24:3;0	6.13164	6.9689	4.24846	4.79684	6.38065	4.46131	1.78692	6.05995	4.05379	5.8021	NA	4.94713	7.03106	6.91536	6.18924	4.10131	4.49319	5.34504	5.36952	5.80937	2.97486	9.05084	2.25308	2.45295
CE 24:4;0	NA	1.49772	NA	NA	1.29474	NA	NA	1.20128	NA	NA	NA	1.0208	1.15776	1.80791	1.32676	1.01645	NA	1.32381	NA	NA	NA	2.52438	NA	NA
CE 24:5;0	NA	1.18932	2.09051	1.8299	NA	1.38645	3.11047	NA	NA	NA	1.92771	0.930469	3.81222	1.64341	NA	1.3386	NA	2.97444	4.49033	NA	1.44814	5.18446	1.80488	NA
DAG 30:0;0	NA	NA	NA	NA	NA	NA	NA	0.49125	NA	NA	NA	NA	NA	NA	0.742188	1.17511	0.616766	NA	0.896642	NA	1.67768	NA	NA	NA
DAG 30:1;0	NA	NA	NA	NA	NA	NA	NA	0.536427	NA	NA	NA	0.521182	NA	NA	0.619746	1.13052	NA	NA	0.753862	NA	1.28216	NA	NA	NA
DAG 30:2;0	NA	NA	NA	NA	NA	NA	NA	NA	NA	NA	NA	NA	NA	NA	NA	NA	NA	NA	1.24038	NA	NA	NA	NA	NA
DAG 31:0;0	NA	NA	NA	NA	NA	NA	NA	NA	NA	NA	NA	NA	NA	NA	NA	2.02929	NA	NA	1.23591	NA	2.45135	NA	NA	NA
DAG 31:1;0	NA	NA	NA	NA	NA	NA	NA	NA	NA	NA	NA	NA	NA	NA	0.701983	1.14791	NA	NA	NA	NA	1.71872	NA	NA	NA
DAG 31:2;0	NA	NA	NA	NA	NA	NA	NA	NA	NA	NA	NA	NA	NA	NA	NA	NA	NA	NA	2.25495	NA	NA	NA	NA	NA
DAG 32:0;0	NA	NA	NA	NA	NA	NA	NA	NA	NA	NA	NA	NA	NA	NA	NA	1.89119	NA	NA	NA	NA	2.83233	NA	NA	NA
DAG 32:1;0	NA	NA	1.05216	0.789794	0.973273	0.631283	NA	0.835809	NA	NA	NA	1.01914	NA	0.762048	1.27319	1.95763	0.626833	0.736948	0.768438	NA	2.61289	0.716859	1.89873	1.51915
DAG 32:2;0	NA	NA	NA	NA	NA	NA	NA	NA	NA	NA	NA	NA	NA	NA	NA	1.12143	NA	NA	5.83562	NA	1.47584	NA	NA	NA
DAG 33:0;0	NA	0.650794	NA	0.707758	NA	0.555129	NA	0.732725	0.548616	0.911871	NA	0.652388	NA	NA	0.931328	1.64506	0.717196	0.726303	1.17915	NA	2.32414	0.833979	1.14046	0.95625
DAG 33:1;0	NA	0.74767	1.30588	0.888499	1.28896	0.712536	1.08579	0.676897	NA	NA	NA	0.867858	NA	0.907264	1.33954	1.83762	1.00584	1.19521	1.22744	1.21151	2.98694	0.786112	3.08752	1.94055
DAG 33:2;0	NA	NA	NA	NA	NA	NA	NA	NA	NA	NA	NA	NA	NA	NA	NA	0.743587	NA	NA	1.20481	NA	0.962279	NA	0.894986	NA
DAG 33:3;0	NA	NA	NA	NA	NA	NA	NA	NA	NA	NA	NA	NA	NA	NA	NA	NA	NA	NA	NA	NA	NA	0.746291	NA	NA
DAG 34:0;0	NA	NA	1.47379	0.971661	1.44056	NA	NA	NA	NA	NA	0.869197	1.83358	0.864396	1.33864	1.03172	1.24678	NA	1.05453	1.37996	1.63689	1.75951	NA	2.81721	2.83951
DAG 34:1;0	2.35104	2.6099	5.37995	3.19455	5.80326	1.46258	2.61275	1.95851	1.81704	2.90447	2.57734	2.23525	2.85974	2.95536	2.87467	3.08809	2.77786	4.38333	1.84968	7.17223	4.84137	1.84125	9.29929	8.3688
DAG 34:2;0	1.19533	1.35089	2.53025	1.54645	2.72174	0.678845	1.30584	1.42273	1.00373	1.70092	0.853481	0.980783	1.56455	1.78314	1.57868	1.87835	1.30916	1.9446	1.13514	2.76343	2.5658	0.864119	3.66204	4.31751
DAG 34:3;0	2.13151	2.29608	4.67962	2.63567	4.65532	1.11969	2.07126	1.41784	1.17696	2.52307	1.60774	1.36074	3.20421	2.02135	1.62667	1.85408	1.81033	3.18069	1.12515	4.3558	2.0449	1.27884	5.00214	5.03373
DAG 34:4;0	NA	NA	1.10574	NA	0.865982	NA	NA	NA	NA	NA	NA	NA	NA	NA	NA	NA	NA	NA	1.45717	NA	NA	NA	NA	NA
DAG 35:0;0	NA	NA	NA	NA	NA	NA	NA	NA	NA	NA	NA	NA	NA	NA	NA	1.12139	NA	NA	NA	NA	1.38913	NA	NA	NA
DAG 35:1;0	NA	0.648597	NA	NA	1.19815	NA	NA	0.606732	NA	NA	NA	0.523611	0.728728	0.729995	0.83381	1.15764	NA	0.911183	0.914684	1.28021	1.90702	NA	2.10481	1.66131
DAG 35:2;0	NA	NA	NA	NA	NA	NA	NA	NA	NA	NA	NA	NA	NA	NA	NA	0.784727	NA	0.687723	NA	NA	NA	NA	1.13	1.13363
DAG 35:3;0	NA	NA	NA	NA	1.12426	NA	NA	NA	NA	NA	NA	NA	NA	NA	NA	NA	NA	0.67491	NA	NA	NA	NA	0.941258	1.02275
DAG 35:6;0	NA	NA	NA	NA	NA	NA	NA	NA	NA	NA	NA	NA	NA	NA	NA	NA	NA	NA	0.714855	NA	NA	NA	NA	NA
DAG 36:1;0	0.795844	0.956647	1.46116	1.22312	2.34442	0.927717	1.24541	1.07433	0.8101	1.1647	1.18764	1.10462	0.901612	1.89251	1.18667	1.63542	0.780141	1.56149	1.22141	2.87154	2.132	1.07821	4.4268	4.38562
DAG 36:2;0	1.72453	1.67706	3.64071	2.23576	4.42454	1.16938	1.89506	1.67837	1.30613	1.90598	2.10116	1.64102	2.07184	2.7405	1.80984	1.75329	1.9086	3.5138	1.72868	4.6235	2.98765	1.42922	9.03864	7.21313
DAG 36:3;0	1.54195	1.66522	3.663	2.15302	4.23978	1.12405	1.85036	1.59215	0.990776	2.05698	1.4533	1.31005	2.25887	2.26329	1.52707	1.81694	1.79189	3.25931	1.21244	4.67249	2.09418	1.32196	5.36305	6.28472
DAG 36:4;0	1.87789	2.1391	5.86063	2.97785	5.63968	1.19046	2.21576	2.06794	1.11587	2.62971	2.05306	1.36068	2.87871	2.65833	1.68889	1.94774	2.2037	3.74082	1.22089	4.71851	1.98256	1.53678	6.4517	5.67981
DAG 36:5;0	1.23102	0.750709	2.5105	1.07184	2.63882	0.581186	0.99555	0.750863	NA	1.05873	NA	0.607061	0.95348	0.952776	NA	0.59018	1.10892	1.31777	NA	1.83936	NA	NA	2.597	2.57821
DAG 36:6;0	0.932854	NA	2.71304	1.31624	2.23312	NA	1.16595	0.597948	NA	0.88786	NA	0.663018	1.10095	0.882228	NA	NA	NA	1.45346	0.753174	1.13734	NA	NA	1.36747	1.19942
DAG 37:1;0	NA	NA	NA	NA	NA	NA	NA	NA	NA	NA	NA	NA	NA	NA	NA	0.743617	NA	NA	NA	NA	1.24168	NA	NA	NA
DAG 38:4;0	NA	1.23238	NA	1.62898	NA	NA	NA	NA	NA	1.06247	NA	NA	0.736286	NA	NA	NA	NA	1.01582	NA	1.77701	NA	NA	2.51047	2.94205
DAG 38:5;0	NA	0.775937	1.10102	1.09057	1.19718	NA	NA	NA	NA	0.825891	NA	NA	NA	NA	NA	NA	NA	0.8218	NA	1.5058	NA	NA	1.89616	2.25726
DAG 38:6;0	NA	NA	1.01526	NA	NA	NA	NA	NA	NA	NA	NA	NA	NA	NA	NA	NA	NA	NA	NA	NA	NA	NA	NA	NA
DAG 38:7;0	NA	NA	NA	NA	NA	NA	NA	NA	NA	NA	NA	NA	NA	NA	NA	NA	NA	NA	5.60434	NA	NA	NA	NA	NA
PA 34:0;0	0.345849	0.213402	0.274917	0.349553	0.321915	0.202117	0.228291	NA	NA	0.285227	NA	0.238936	0.256909	0.238243	NA	0.242807	0.220033	0.254704	1.1824	0.297877	0.261297	0.272792	0.335507	0.352948
PA 34:1;0	0.84373	0.83124	1.37614	1.00667	1.27574	0.441045	0.652723	0.336581	0.447589	0.965039	0.669475	0.398885	0.911375	0.65219	0.618825	0.425086	0.485829	0.874843	NA	1.83544	NA	0.555604	1.30483	2.08653
PA 34:2;0	0.535753	0.486566	0.963388	0.577346	0.914829	0.260343	0.418696	0.195456	0.286821	0.629696	0.458943	0.262964	0.671042	0.388891	0.359379	0.315619	0.498923	0.631681	NA	0.987809	NA	0.43866	0.722188	1.07246
PA 34:3;0	0.810529	0.802348	1.40008	0.648569	1.44606	0.409862	0.589784	0.292183	0.38127	0.997692	0.52664	0.462884	1.0246	0.534686	0.579395	0.529408	0.439614	0.905193	NA	1.17301	NA	0.57732	0.669081	1.19492
PA 36:2;0	1.72247	1.86114	2.88275	1.98741	2.74343	0.907295	1.24623	0.680009	0.975199	1.90028	1.38745	0.901423	1.77428	1.34857	1.28023	0.83796	1.1276	1.85711	NA	2.72629	1.38702	1.34301	2.5734	3.41741
PA 36:3;0	1.36385	1.78377	3.03553	1.54619	3.11858	0.7369	1.01943	0.565384	0.917016	1.84034	1.09192	0.768997	1.65376	0.972804	1.11002	0.987095	0.973347	1.84053	NA	2.3541	1.13221	1.06383	1.64162	2.85465
PA 36:4;0	1.73063	1.56944	3.45712	1.63495	3.13148	0.908367	1.19778	0.683361	0.867681	1.98959	1.35719	0.942062	1.76338	1.37232	1.10568	0.997155	1.05111	1.87524	1.10307	2.29953	1.0654	1.33445	1.84333	2.7091
PA 36:5;0	0.690693	0.571368	1.23784	0.694718	1.17382	0.313599	0.524095	0.234495	0.316961	0.818621	0.385279	0.281822	0.830455	0.506246	0.434704	0.335557	0.358038	0.709899	NA	1.00979	NA	0.454813	0.678775	1.0575
PA 36:6;0	0.464604	NA	0.858308	0.442506	0.467565	NA	NA	NA	NA	0.489721	NA	NA	0.479204	NA	0.212241	NA	NA	0.365151	NA	0.500603	NA	0.294404	0.359573	0.431367
PA 37:4;0	NA	NA	0.417043	NA	NA	NA	NA	NA	NA	NA	NA	NA	NA	NA	NA	NA	NA	NA	NA	NA	NA	NA	NA	NA
PA 38:2;0	NA	NA	NA	NA	NA	NA	NA	NA	NA	NA	NA	NA	NA	NA	NA	NA	NA	NA	NA	0.507143	NA	NA	NA	0.528165
PA 38:3;0	0.440034	0.638836	0.959435	0.565609	1.03633	NA	0.31453	NA	0.259352	0.580494	0.239793	NA	0.469277	NA	0.444815	NA	0.326387	0.571991	NA	1.08302	NA	0.345668	0.652608	1.21539
PA 38:4;0	1.08983	1.41117	2.48425	1.18553	2.29071	0.533063	0.736065	0.428129	0.558198	1.35701	0.750154	0.542547	1.23425	0.722236	0.804204	0.438047	0.72348	1.41614	NA	1.74737	NA	0.779189	1.21196	2.14928
PA 38:5;0	1.22169	1.3159	2.44566	1.4054	2.46879	0.559838	0.85331	0.437153	0.636068	1.5177	0.8402	0.616673	1.28661	0.829035	0.796884	0.512723	0.722487	1.41418	NA	1.70031	0.796267	0.896094	1.16379	1.65741
PA 38:6;0	0.717363	0.727445	1.58051	0.770486	1.51259	0.265044	0.540801	0.221089	0.44089	0.853541	0.449688	0.396966	0.713689	0.455383	0.492778	0.32987	0.437319	0.878189	NA	0.8813	NA	0.47083	0.615222	1.01559
PA 38:7;0	0.31895	0.38478	0.659528	NA	0.463218	NA	NA	NA	NA	0.289836	NA	NA	NA	NA	0.23742	NA	NA	0.2937	NA	NA	NA	NA	NA	NA
PA 40:10;0	NA	NA	NA	NA	NA	0.227589	NA	NA	NA	NA	NA	0.471699	NA	NA	NA	0.712279	NA	NA	NA	NA	NA	NA	NA	NA
PA 40:6;0	NA	NA	0.546082	NA	0.480572	NA	NA	NA	NA	0.362342	NA	NA	NA	NA	NA	NA	NA	0.305411	NA	NA	NA	NA	NA	NA
PA 40:8;0	NA	0.418215	0.424002	0.356456	1.00676	0.30857	0.394415	0.499267	0.337708	0.388956	NA	0.250726	NA	0.419613	0.252091	NA	0.223803	0.331876	NA	NA	NA	NA	NA	NA
PC 32:0;0	2.95802	2.81192	5.92718	8.1982	4.36183	1.8913	3.4279	1.51804	1.67851	4.77618	7.86838	1.64308	3.32533	2.82886	2.34058	2.38696	2.42113	3.11285	NA	6.59409	4.67661	2.34456	9.77104	10.439
PC 32:1;0	12.2254	11.3473	29.3255	19.2559	20.1937	8.02586	11.6578	5.50392	5.80546	15.5757	15.9563	6.44192	13.5199	11.0393	8.77541	7.11501	8.8972	12.3921	5.92791	20.1457	14.7042	10.2111	29.2766	29.235
PC 32:2;0	2.3097	2.10142	5.01531	2.89735	3.76329	1.38989	2.20816	1.07914	1.14409	2.70616	2.57601	1.13425	1.97875	2.05517	1.37173	1.34123	1.59852	2.55759	1.141	3.88736	2.58825	1.95402	4.84903	4.8732
PC 32:3;0	3.16899	2.80652	7.54846	3.54784	5.20437	2.04106	2.92618	1.72584	1.52168	3.59905	3.11278	1.81463	2.82989	3.00122	2.00386	1.95514	2.43002	3.24039	1.89156	4.09771	2.82297	2.8338	5.48985	5.23336
PC 32:4;0	NA	0.615155	NA	NA	NA	NA	NA	NA	NA	0.872528	NA	NA	NA	NA	NA	NA	NA	NA	NA	NA	NA	NA	NA	NA
PC 34:1;0	150.648	127.191	304.291	205.34	219.82	83.5305	140.716	62.7165	73.6915	188.221	132.951	78.3515	146.241	127.666	113.166	88.8608	99.0631	154.572	70.4681	258.508	156.864	125.333	340.214	370.526
PC 34:2;0	82.5491	67.5368	155.261	96.6618	121.557	45.0734	86.182	32.4123	42.71	105.687	69.8806	44.521	82.8538	70.5915	56.5436	56.857	54.4978	86.9998	44.0308	129.206	85.0569	71.2481	172.511	194.743
PC 34:3;0	140.716	109.376	283.3	154.471	220.805	79.5753	123.001	59.5977	64.7998	171.647	113.613	80.9785	139.723	116.693	90.1981	92.482	92.6296	141.296	74.1502	179.78	141.965	121.936	240.14	251.503
PC 34:4;0	24.2641	19.0531	55.4725	27.8508	39.7318	12.5429	18.2193	11.2519	9.41802	25.1973	18.5948	12.9218	22.93	17.1218	14.335	12.3338	14.8207	20.3537	10.3346	28.0558	22.9794	19.2023	34.1208	35.3781
PC 34:5;0	NA	3.02718	6.97943	NA	5.71979	NA	NA	NA	NA	3.80443	NA	NA	3.1461	NA	NA	2.16164	NA	NA	NA	NA	NA	NA	4.63995	NA
PC 36:1;0	18.0584	14.9367	33.1085	25.5552	24.2275	10.5247	17.1164	6.052	8.67608	21.0889	15.1873	7.39374	17.2309	15.1415	13.4201	9.78878	10.9056	17.6632	8.07634	28.3087	14.9697	13.6076	39.5413	40.6623
PC 36:2;0	43.1523	35.142	86.5172	57.4373	61.2217	26.0303	45.0366	16.2674	21.1404	51.9835	40.581	20.5218	42.9571	38.0954	31.388	26.6344	27.4806	46.9994	21.9429	81.0049	42.5368	34.517	102.466	119.8
PC 36:3;0	81.409	65.3611	148.228	98.6767	115.036	48.1301	74.024	33.6223	41.2704	96.7673	65.0108	39.5662	78.0896	68.2931	57.7676	54.2228	50.3667	81.0277	41.8147	119.265	78.8484	67.2593	147.4	170.967
PC 36:4;0	103.252	80.9929	212.408	120.3	151.765	54.325	84.8639	46.8914	46.6098	121.209	75.0579	51.3794	96.704	79.944	67.785	61.1584	61.7904	101.034	47.8127	143.5	103.473	85.9251	168.433	192.356
PC 36:5;0	79.2469	63.0592	134.26	95.5392	106.818	37.9702	71.4767	29.0691	39.9452	100.146	51.3182	37.6584	71.2153	54.0999	51.827	53.1474	48.1246	73.7989	34.9642	97.374	76.2501	57.5392	125.757	136.875
PC 36:6;0	41.3709	34.5387	86.9593	47.7188	56.7982	20.0505	29.1786	20.7772	16.5252	43.4747	24.2248	20.322	36.657	26.3534	25.2523	20.8929	22.8612	35.2487	17.2901	35.3304	38.3555	32.45	49.5515	49.9865
PC 38:2;0	0.903758	0.651226	2.05973	1.24908	1.58265	0.575128	0.905509	NA	0.473195	1.2511	0.788011	0.395644	1.01517	0.924096	0.634772	0.501226	0.551517	1.06692	NA	2.44056	NA	0.610962	2.68563	3.42866
PC 38:3;0	3.99309	2.71916	6.74405	4.7935	5.40682	2.23532	3.54782	1.46446	1.96483	4.76369	2.9465	1.75011	3.65435	3.39502	2.80806	2.51631	2.28563	4.06071	NA	7.06709	3.90228	3.05546	7.97789	10.3813
PC 38:4;0	12.5687	9.85564	24.0509	16.5994	18.1753	6.87003	11.9927	5.01754	6.23703	16.4502	10.9487	5.4133	12.3518	10.3453	8.70379	8.22738	7.01949	12.1937	5.32804	21.0416	12.5972	9.90298	24.2594	29.0421
PC 38:5;0	28.1949	22.498	49.1511	37.1447	38.1138	15.5223	26.4072	10.6727	14.8313	36.4947	22.1605	13.1851	26.3732	20.8681	19.5803	18.6805	16.9855	26.6822	11.5167	39.877	26.8129	20.9012	48.3965	55.8344
PC 38:6;0	23.8754	19.2439	44.3194	31.4277	35.4942	11.9434	21.6954	9.39331	12.4997	31.4899	18.1443	11.2177	20.7548	16.2639	16.3591	14.9227	14.5564	21.7863	9.36666	30.8924	25.7101	17.672	37.696	43.8974
PC 38:7;0	15.3436	12.8771	29.9645	17.8623	20.5959	7.33588	11.1291	7.90205	6.64225	18.5561	9.21633	7.1358	13.2194	10.7562	9.34632	9.05391	7.96571	13.7082	6.39382	14.8689	15.9354	12.2154	18.1233	20.1295
PC 38:8;0	8.29213	7.45435	NA	10.6506	NA	3.63067	7.10395	3.66635	4.40524	10.6097	NA	4.23496	NA	NA	5.8585	5.04215	NA	NA	NA	NA	NA	NA	NA	NA
PC 40:5;0	0.889091	0.805063	1.60324	1.12082	1.27294	0.522814	0.723642	0.324122	0.618255	1.17023	0.761304	NA	1.18582	0.763156	0.526925	0.592914	0.468758	0.943206	NA	1.44695	0.9289	0.867041	1.70977	2.22287
PC 40:6;0	1.4039	0.992165	2.67403	1.91195	1.86313	0.578099	1.25066	0.350289	0.716344	1.82435	1.09076	0.324874	1.03976	0.827794	0.666634	0.725515	0.470593	1.19605	NA	2.60127	1.74612	0.986983	2.46197	3.40667
PC 40:7;0	1.84609	1.35638	3.68537	2.09405	2.5562	0.785655	1.68686	0.744735	0.722238	2.04142	1.2843	0.718177	1.70447	1.1918	1.09353	0.994897	0.765838	1.64258	NA	2.47513	2.03012	1.33846	2.23338	3.05046
PE 32:1;0	NA	NA	0.420787	NA	0.347984	NA	NA	NA	NA	NA	NA	NA	NA	NA	NA	NA	NA	NA	NA	0.365778	NA	NA	0.437012	0.478914
PE 33:2;0	0.312609	NA	0.596321	NA	0.385401	NA	0.411855	0.175182	0.207027	NA	0.502152	NA	NA	0.314436	NA	NA	0.293692	NA	NA	0.476394	NA	NA	0.550759	0.595451
PE 33:3;0	NA	NA	0.475613	NA	0.328326	NA	NA	NA	NA	NA	NA	NA	NA	NA	NA	NA	NA	NA	NA	NA	NA	NA	NA	NA
PE 34:0;0	NA	NA	NA	NA	NA	NA	NA	NA	NA	NA	NA	NA	NA	NA	NA	NA	0.253991	NA	NA	NA	NA	NA	NA	NA
PE 34:1;0	4.79548	4.34783	12.0881	7.15986	7.31979	3.02996	4.27561	2.54094	2.48638	6.00169	5.29933	2.691	4.61093	4.15048	4.16478	2.6751	3.7318	5.55101	1.81489	11.4237	6.03396	4.77841	13.8379	15.8666
PE 34:2;0	5.10052	4.01116	10.1364	5.86844	8.02553	2.81979	5.49847	2.53298	2.2025	5.9977	4.87069	2.66954	4.89598	4.59789	3.3361	3.53182	3.80541	5.05824	2.80792	10.217	6.0946	4.86665	11.6323	15.1413
PE 34:3;0	10.2881	8.12343	23.1859	11.2495	18.7575	6.1683	9.07903	4.37757	4.90496	12.4494	9.35226	5.55147	10.0868	10.4347	6.49832	7.28703	7.72527	11.0471	5.21508	17.094	11.5994	10.1839	21.2595	22.9996
PE 34:4;0	1.144	0.920689	3.2835	1.28731	1.94823	0.656771	0.855486	0.526201	0.498822	1.12428	0.919958	0.528423	1.20187	1.04846	0.723789	0.708106	0.873537	0.961678	NA	1.63084	1.28804	1.09929	1.67225	1.88406
PE 35:1;0	1.49269	1.26942	3.62357	2.10852	2.27968	0.963971	1.28376	0.812599	0.707606	1.91182	1.60943	0.782968	1.41333	1.31857	1.24613	0.920419	1.18904	1.78353	NA	3.19439	1.47255	1.47958	3.6693	4.03463
PE 35:2;0	1.91918	1.63387	4.29197	2.47568	2.91717	1.24251	2.07574	0.880275	1.00188	2.1725	1.89764	1.01813	2.00341	1.92132	1.26189	1.23362	1.58724	2.29138	NA	4.44407	2.10519	1.81883	4.92618	5.45258
PE 35:3;0	3.40291	2.71432	7.3256	3.85441	6.17511	2.16034	3.15072	1.71886	1.6383	4.05323	3.40194	1.9063	3.51241	3.47251	2.2504	2.47132	2.39999	4.07167	2.0621	5.94834	3.37218	3.48547	7.31264	7.72681
PE 35:4;0	1.02382	0.729134	3.11295	1.11312	2.00726	0.662589	0.731692	0.605536	0.502524	1.30967	0.991848	0.552376	1.07562	0.945118	0.7382	0.641041	0.768671	1.1204	NA	1.45448	1.1139	1.11848	1.94632	1.89308
PE 36:1;0	7.27797	6.33671	13.7683	10.2377	9.39995	4.51103	6.85598	2.67836	3.48561	8.4263	6.92673	3.37947	7.14805	5.65793	6.54764	4.54631	4.78936	7.31474	2.76872	12.1173	6.88411	5.96931	14.8854	15.8348
PE 36:2;0	19.0649	15.771	38.0178	26.5464	26.512	12.1648	20.7664	7.04305	9.46542	23.4162	19.4298	8.98488	18.5367	16.3747	14.1931	12.2756	13.3664	20.4588	9.93518	35.7257	19.9484	17.391	49.3185	51.5136
PE 36:3;0	37.5812	31.3894	77.9625	47.2653	56.0851	24.6464	36.0674	15.253	18.7311	45.6275	32.7903	18.8122	36.8424	35.2146	25.2761	26.021	27.034	40.7187	19.4909	63.4584	37.7056	34.9827	75.8977	91.1854
PE 36:4;0	38.5211	28.2943	89.9211	42.5053	66.0304	21.9358	31.6888	18.0704	16.5038	45.5731	33.0601	20.1347	37.3608	34.6733	23.8671	22.7198	25.3635	41.1556	19.6101	63.8218	38.9823	36.1587	69.2504	82.9738
PE 36:5;0	21.8596	17.2017	44.9304	23.5889	35.9562	11.7896	20.765	8.86996	9.99639	27.7772	16.0278	11.7314	21.2177	18.3294	13.3935	13.9009	14.8101	21.7707	10.7022	32.5846	22.041	18.6937	36.694	43.7814
PE 36:6;0	14.8406	11.8529	33.4837	16.9265	23.6709	7.87609	10.2138	7.29957	6.72012	17.6535	10.1072	7.7942	14.1778	12.1809	9.43741	9.13225	8.56076	13.6963	6.80471	15.3521	14.1367	13.7881	20.1644	20.5584
PE 37:1;0	0.397144	0.402936	0.472483	0.507333	0.476654	0.218761	0.38473	NA	0.226193	0.505218	0.421648	0.238391	0.397931	0.379837	0.32474	0.253596	0.272974	0.354749	NA	0.525418	NA	0.274221	0.900231	0.593764
PE 37:2;0	0.656367	0.611558	1.51812	1.04347	1.03301	0.493017	0.649912	0.282343	0.303338	0.87874	0.767199	0.279096	0.654525	0.6053	0.578083	0.366677	0.518201	0.75042	NA	1.34964	0.566383	0.647161	1.72173	2.03201
PE 37:3;0	1.25208	1.11015	2.96817	1.78609	1.98746	0.76606	1.1755	0.5861	0.635363	1.70256	1.13024	0.622351	1.26088	1.18224	0.989054	0.821043	0.882882	1.25891	NA	2.61039	1.17424	1.15226	2.99184	3.25765
PE 37:4;0	3.393	2.76357	7.14499	3.64051	5.89821	2.03346	3.24031	1.30283	1.58975	4.39866	2.8881	1.62786	3.58086	3.05897	2.09668	1.93926	2.21468	3.46797	1.46856	5.83873	3.63604	2.84549	5.99527	7.41919
PE 37:5;0	4.6115	3.52438	8.54437	4.73773	7.19015	2.53227	4.21535	1.58246	1.97547	5.81689	3.33437	2.21376	4.09903	3.58136	2.6223	2.7218	3.18739	4.606	1.85317	6.44351	3.92317	3.41731	7.24209	8.06148
PE 37:6;0	0.67539	0.548594	1.52434	0.853745	1.20257	0.306424	0.624562	0.3048	0.350255	1.01136	0.474125	0.42335	0.729086	0.640958	0.491365	0.368289	0.48422	0.695685	NA	0.973114	0.874196	0.575863	1.09224	1.21435
PE 38:1;0	NA	NA	NA	NA	0.371222	NA	NA	NA	NA	0.333236	0.250508	NA	NA	NA	NA	NA	NA	0.354435	NA	0.429402	NA	NA	0.461746	0.553278
PE 38:2;0	1.03342	0.755568	2.05994	1.30985	1.33599	0.566945	1.02357	0.308189	0.518837	1.20496	0.989904	0.436464	0.992749	0.772214	0.800755	0.701539	0.655567	1.01238	NA	2.30661	1.04313	0.806016	2.92056	2.92072
PE 38:3;0	2.89946	2.51953	5.37814	4.25906	3.95102	1.81708	2.98628	1.08288	1.53214	3.606	2.74629	1.1583	2.73452	2.24923	2.2118	2.08071	1.93241	2.91833	1.37219	7.24956	3.33106	2.65293	7.26329	10.2102
PE 38:4;0	27.1177	23.4333	54.1269	34.661	39.6403	17.6383	29.5107	9.98728	12.8074	34.4355	23.0101	13.1359	28.3689	21.4163	17.6583	15.4171	17.3407	27.1594	12.6761	41.6227	27.1488	20.706	49.4059	56.0091
PE 38:5;0	53.8978	45.8505	101.988	68.3516	79.3793	33.1947	54.6136	19.145	26.1654	69.7561	40.4985	26.141	52.4692	42.668	33.962	34.7679	36.4202	56.5328	28.3421	77.0045	49.4104	41.6745	91.4045	107.154
PE 38:6;0	28.7068	22.0819	55.6009	33.6233	43.9976	14.4173	26.0822	11.871	13.2961	34.6399	20.8326	14.2656	26.8998	21.7663	17.954	16.6402	18.1173	29.3709	12.3883	41.9099	27.5359	21.4036	45.3096	56.5784
PE 38:7;0	10.4171	8.58851	20.7099	12.8792	14.4252	5.39103	8.6091	4.61421	5.10365	13.2429	6.59168	4.96998	9.70242	7.59427	6.62153	5.80622	5.75553	9.2101	4.2758	12.5199	9.95998	8.0196	14.3735	16.0925
PE 38:8;0	13.4135	10.4724	23.3457	15.6844	17.6409	6.26932	10.211	5.42312	6.49996	16.5907	6.62744	6.98794	11.8856	8.22406	8.25801	7.27061	7.85119	10.9459	5.5332	13.7503	11.6145	9.16893	16.8639	18.1004
PE 39:3;0	NA	NA	NA	0.340272	NA	NA	NA	NA	NA	NA	NA	NA	NA	NA	NA	NA	NA	NA	NA	0.979868	NA	NA	0.634725	1.19483
PE 39:4;0	0.822483	0.731704	1.60053	0.926364	1.22905	0.472196	0.774103	0.352937	0.39137	0.923767	0.761044	0.359179	0.701403	0.658273	0.573403	0.490434	0.581203	0.743559	NA	1.65018	0.869883	0.55699	1.81624	2.03025
PE 39:5;0	1.28174	1.08264	2.68082	1.83293	2.22877	0.719831	1.45989	0.46026	0.763159	1.84681	1.1002	0.586847	1.46772	1.04002	0.994234	0.917577	0.904619	1.37273	NA	2.03267	1.22926	1.09234	2.43663	2.96088
PE 39:6;0	0.883685	0.735449	1.5762	1.05843	1.28986	0.441548	0.777428	0.327195	0.40334	1.17786	0.611812	0.402354	0.803365	0.763485	0.523193	0.448679	0.612907	0.903724	NA	1.281	0.778193	0.735107	1.61164	2.05362
PE 39:7;0	NA	NA	0.537681	NA	0.377137	NA	NA	NA	NA	0.340666	NA	NA	NA	NA	NA	NA	NA	0.293393	NA	NA	NA	NA	NA	NA
PE 40:2;0	NA	NA	NA	NA	NA	NA	NA	NA	NA	NA	NA	NA	NA	NA	NA	NA	NA	NA	NA	0.440673	NA	NA	NA	0.632092
PE 40:3;0	1.10198	0.708417	1.80031	1.06247	0.833161	0.471339	1.1343	0.270686	0.540105	1.22846	0.605707	0.593019	0.566669	0.599551	0.76625	0.853969	0.51934	0.85446	NA	2.61005	0.891808	0.567515	2.20543	3.7348
PE 40:4;0	1.25728	1.20935	2.50443	1.83498	1.49878	0.715238	1.40458	0.4264	0.616835	1.48683	1.1054	0.544429	0.736258	0.976497	0.902233	0.929162	0.674859	1.33309	NA	6.02696	1.2713	0.916027	3.91422	7.32953
PE 40:5;0	2.82063	2.14576	4.48766	3.63412	3.1172	1.74844	3.13308	0.853973	1.77625	3.31331	2.07756	1.40561	2.6505	2.15739	1.4647	2.00892	1.56591	2.676	1.11787	4.55798	3.09217	2.25775	4.44996	6.10666
PE 40:6;0	3.4707	2.26287	6.19677	4.22865	4.53534	1.88895	3.31341	1.09759	1.79909	4.21243	2.41671	1.57796	3.14332	2.56744	1.93096	1.96141	1.76322	3.32565	1.06595	6.40864	3.81147	2.72567	5.34575	8.31137
PE 40:7;0	3.01201	2.61516	5.94765	3.51625	4.68333	2.09168	3.12536	1.90487	1.95061	3.70298	2.56837	2.03607	3.19308	2.54507	2.20707	1.9812	1.98067	3.20095	1.80407	3.94506	3.09586	2.71597	4.40239	5.08844
PE 40:8;0	3.70085	2.75936	6.5684	4.12429	4.77203	1.83913	2.90575	1.46286	1.61718	4.58025	2.2144	1.64838	3.44183	2.60539	2.04451	2.00515	1.83675	3.12766	1.19695	3.74764	3.2243	2.78697	5.12181	5.28262
PE 40:9;0	2.98136	2.28067	5.00407	3.23596	3.91264	1.38864	2.25183	1.30395	1.3734	4.10212	1.56352	1.30086	2.64518	2.0336	1.56276	1.83903	1.56725	2.50612	NA	2.4998	2.77123	2.6208	2.87922	3.97921
PG 32:0;0	0.309844	0.264222	0.478143	0.428678	0.235808	0.147754	0.29201	NA	0.173772	0.38937	0.296431	0.130342	0.313348	0.198836	0.271479	0.216802	0.249699	0.205727	NA	2.70807	0.321615	NA	1.17872	3.00575
PG 33:0;0	NA	NA	NA	NA	NA	NA	NA	NA	NA	NA	NA	NA	NA	NA	NA	NA	NA	NA	NA	1.82144	NA	NA	NA	1.79778
PG 34:0;0	0.076954	NA	0.149534	0.0944801	0.105161	NA	NA	NA	0.0814231	0.116846	NA	NA	0.11413	0.0810626	NA	0.0742879	NA	NA	NA	0.0789536	0.105789	NA	NA	NA
PG 34:1;0	1.86759	1.80893	3.29866	2.53115	2.08225	1.18212	2.01237	0.622816	0.908255	2.34686	1.96186	0.893235	1.76099	1.45371	1.4052	1.37536	1.38651	1.72488	0.802361	6.53233	1.81243	1.32051	5.01712	7.39292
PG 34:2;0	0.224365	0.207684	0.447574	0.337179	0.267208	0.147516	0.257434	NA	NA	0.268286	0.27183	NA	0.211084	0.22666	0.188971	0.144353	NA	0.206794	NA	0.862164	0.303109	0.175519	0.569578	0.854167
PG 34:3;0	NA	0.142294	NA	0.19111	NA	NA	0.160586	NA	NA	NA	NA	NA	NA	NA	NA	NA	NA	NA	NA	0.516425	NA	NA	0.314199	0.621266
PG 35:1;0	0.158119	0.182696	0.319406	0.220214	0.24534	NA	0.230239	NA	NA	0.25531	0.176521	NA	0.181788	0.144119	0.135922	NA	NA	0.15547	NA	0.370491	NA	NA	0.346254	0.414799
PG 35:2;0	0.21658	0.137546	0.469083	0.210488	0.34916	NA	0.185809	NA	NA	0.264098	0.160009	NA	0.225904	0.170868	0.179584	NA	NA	0.231668	NA	NA	NA	NA	0.291974	0.295368
PG 36:0;0	0.973574	0.845757	1.52669	1.54678	0.934914	0.647532	1.22442	0.198984	0.675471	1.44843	0.969228	0.693503	1.17888	0.829964	0.890606	0.815877	0.722159	0.97874	NA	1.43926	0.909709	0.851005	1.7089	1.82046
PG 36:2;0	5.58217	4.91122	11.1239	6.32363	8.82406	3.04163	4.80685	2.81492	2.50976	7.51591	3.76307	2.41609	6.24888	4.50915	4.5404	3.29589	3.54895	5.17213	2.66647	6.06826	6.0652	4.25895	8.54309	9.11863
PG 36:3;0	1.97344	1.62858	3.28769	2.17842	2.6807	0.930536	1.68556	0.786211	0.977766	2.70005	1.35189	0.926314	1.95623	1.51816	1.49789	1.36828	1.15812	1.75771	0.813455	2.42377	1.99211	1.43319	3.23468	3.44317
PG 36:4;0	3.79881	3.04816	7.97827	3.44322	6.06494	2.16341	2.56688	2.43475	1.54897	5.98543	3.0372	1.97097	4.51383	4.02645	2.97901	2.45893	2.65481	3.79018	1.83655	4.61175	4.34891	3.5195	5.17185	5.67434
PG 36:5;0	0.933825	0.581758	1.52051	0.733835	1.20645	0.477006	0.584004	0.355116	0.347389	1.22228	0.655947	0.386646	0.991155	0.832899	0.576329	0.470125	0.600693	0.719048	NA	1.03977	0.969457	0.704106	1.12958	1.20918
PG 36:6;0	0.837838	0.555939	1.62479	0.585528	1.15327	0.470843	0.471276	0.503557	0.287614	1.33044	0.735919	0.519866	0.91243	0.964639	0.530144	0.455422	0.686761	0.699103	NA	1.14071	0.792978	0.757842	0.828234	1.20147
PG 38:4;0	0.182841	0.159017	0.255482	NA	0.188228	NA	NA	NA	NA	0.218253	NA	NA	0.163263	0.154863	0.147875	NA	NA	0.180367	NA	0.208992	NA	NA	0.286794	0.293225
PG 38:5;0	0.199387	0.188154	0.393947	0.224903	0.326422	0.130311	0.192037	0.126201	NA	0.309704	0.147825	NA	0.171659	0.175608	0.141423	0.141019	NA	0.20725	NA	0.26979	NA	NA	0.237741	0.349449
PG 38:7;0	NA	NA	NA	NA	NA	NA	NA	NA	NA	0.199034	NA	NA	NA	NA	NA	NA	NA	NA	NA	NA	NA	NA	NA	NA
PI 30:1;0	0.271789	NA	NA	NA	NA	0.287184	NA	0.146146	0.243058	NA	NA	0.458825	NA	NA	NA	0.632886	0.181919	NA	NA	NA	NA	NA	NA	NA
PI 32:0;0	0.352427	NA	NA	NA	NA	NA	NA	2.0058	NA	NA	NA	NA	NA	NA	NA	NA	NA	NA	2.64611	NA	NA	4.50259	NA	NA
PI 32:1;0	NA	NA	NA	NA	NA	NA	NA	NA	NA	0.580657	NA	NA	NA	NA	NA	NA	NA	NA	NA	NA	NA	NA	NA	0.995757
PI 34:0;0	NA	NA	NA	NA	NA	NA	NA	NA	NA	NA	NA	NA	NA	NA	NA	NA	NA	NA	NA	0.65325	NA	NA	0.6572	1.16046
PI 34:1;0	2.2261	1.64817	4.44118	2.79177	3.82315	1.11405	2.25157	0.894581	1.04292	2.43024	2.12154	1.13713	2.27079	1.764	1.54736	1.38116	1.6368	2.28924	1.79619	8.81965	1.80246	1.96927	9.09249	11.4801
PI 34:2;0	2.40497	2.18572	5.35764	3.38145	4.20751	1.27537	2.97807	0.784566	1.53222	3.21354	2.2937	1.24351	2.52307	1.89248	1.74605	1.831	1.86315	2.68603	1.87867	4.92908	2.44753	2.33968	6.69434	7.5148
PI 34:3;0	2.38672	2.3701	7.78231	2.94028	5.44573	1.61938	2.29504	1.17259	1.97456	3.29849	2.70774	1.5762	3.08115	1.91123	1.74881	2.56496	2.25234	3.13347	1.94331	3.89084	3.23768	2.92083	4.49624	5.93357
PI 34:4;0	NA	NA	0.650006	NA	0.358497	NA	NA	NA	NA	NA	NA	NA	NA	NA	NA	NA	NA	NA	NA	NA	NA	NA	NA	NA
PI 35:1;0	0.563186	0.385822	1.13307	0.579646	1.10163	0.307544	0.450936	0.283698	0.203225	0.60285	0.522534	0.335121	0.645432	0.375457	0.34461	0.2719	0.436843	0.548038	NA	2.18232	NA	0.523233	1.77086	2.61746
PI 35:2;0	1.16059	1.0922	2.58021	1.53957	2.42243	0.835297	1.14352	0.642963	0.67617	1.543	1.16891	1.05765	1.41403	1.06323	0.948917	1.16328	0.968076	1.46237	0.713284	2.60125	1.20282	1.42344	2.66539	3.48529
PI 35:3;0	1.20243	1.16643	4.19223	1.48824	3.10165	1.0215	1.0137	0.645584	0.743891	1.75234	1.31891	0.705793	1.7413	1.04895	0.827401	0.907256	1.17018	1.73243	0.924586	2.05738	1.47011	1.52292	1.94671	2.75516
PI 35:4;0	NA	NA	0.713298	NA	0.428728	NA	NA	NA	NA	NA	NA	NA	NA	NA	0.176704	NA	NA	0.260281	NA	NA	NA	0.25332	NA	NA
PI 36:1;0	1.32714	1.01603	2.66508	1.94368	2.46833	0.721665	1.11563	0.719964	0.526352	1.48302	1.51903	0.724305	1.50382	1.25946	0.850902	0.727888	0.84764	1.60247	NA	12.1263	1.60911	1.38198	7.77607	14.821
PI 36:2;0	6.5152	5.41927	15.1421	8.9819	13.2049	4.10344	5.8292	3.37196	3.00435	8.35938	6.66288	3.58085	8.02443	6.3952	4.83506	3.86641	5.00484	7.79676	4.2261	18.7878	6.7698	7.2524	17.975	23.6994
PI 36:3;0	10.7045	9.3868	30.8992	14.7385	23.8048	7.75757	8.72193	5.82295	6.04658	15.2188	10.963	6.20412	13.9827	9.87512	7.47773	8.3985	8.49458	13.4133	7.8913	24.171	12.6241	14.0912	20.4042	30.4878
PI 36:4;0	9.8122	8.19197	26.3417	11.524	19.0585	5.76659	9.50523	4.10562	5.44242	11.4851	8.61739	5.3638	10.3325	6.6794	6.04826	6.39491	6.92568	10.354	6.08283	10.6842	9.66163	9.7129	13.8579	15.7013
PI 36:5;0	3.4655	2.74751	6.46074	3.80434	5.40487	1.65002	3.49211	1.07826	1.60655	3.66165	2.4412	1.81086	2.88038	2.29775	2.07039	1.78117	2.16083	2.81016	1.74008	3.86909	3.01775	2.61754	5.19112	5.35551
PI 36:6;0	0.789601	0.751206	2.8872	0.794451	1.79214	0.33803	0.62706	0.361302	0.317056	0.86695	0.712354	0.371234	0.872828	0.410171	0.400405	0.374112	0.561448	0.850027	NA	0.506559	NA	0.945072	0.7025	0.792044
PI 37:2;0	0.312002	0.229056	0.657818	0.502911	0.50443	NA	NA	0.203725	NA	0.475681	0.301677	NA	0.340482	NA	0.226098	NA	0.193529	0.430519	NA	0.622372	NA	0.392566	0.769153	0.881383
PI 37:3;0	1.30105	1.03919	2.39374	1.60651	1.85212	0.762554	1.11856	0.626372	0.537315	1.50698	1.044	0.723634	1.25965	1.06842	0.831467	0.805257	0.875782	1.4154	NA	1.54979	1.09647	1.38514	2.15929	2.24442
PI 37:4;0	4.05082	3.02491	6.90621	4.28628	5.41698	2.26386	3.64373	1.54288	1.84545	4.66413	2.53969	2.0365	3.53034	2.80243	2.46255	1.95114	2.31882	3.55191	1.88612	4.18866	3.40493	3.18537	5.6923	5.71081
PI 37:5;0	1.74089	1.22907	2.70802	1.69698	2.20219	0.812239	1.52013	0.566431	0.749707	1.72802	1.02607	0.793725	1.44689	1.12115	1.04981	0.754314	0.98238	1.45673	NA	1.95338	1.3957	1.22419	2.37015	2.41112
PI 38:1;0	NA	NA	NA	NA	NA	NA	NA	NA	NA	NA	NA	NA	NA	NA	NA	NA	NA	NA	NA	0.351688	NA	NA	NA	0.468166
PI 38:2;0	0.260454	NA	NA	NA	NA	NA	NA	0.136364	NA	NA	0.265139	NA	NA	NA	0.171274	NA	NA	NA	NA	0.723448	NA	0.246221	0.677117	0.881785
PI 38:3;0	9.52246	7.48771	15.8663	12.2326	10.9364	5.39206	8.27614	4.74917	3.73573	12.689	7.90933	4.87798	8.73167	9.52668	6.29286	6.72135	5.7902	10.9342	5.246	12.0821	8.79236	11.0568	15.5065	16.2729
PI 38:4;0	53.2701	46.4603	92.3167	70.3582	67.9848	29.8687	50.3403	21.1568	27.0375	67.511	37.4993	27.0277	50.4587	40.5577	36.4417	32.3468	32.1908	51.9152	26.2733	60.5927	51.7247	46.2317	81.0335	88.0436
PI 38:5;0	37.0386	31.5055	60.5451	45.2213	46.5328	18.1057	33.4948	13.4188	16.2944	43.6729	23.3279	18.5395	31.0373	27.0715	24.094	20.3498	21.7568	33.0859	16.4865	40.1803	33.0229	28.6724	54.9881	57.8266
PI 38:6;0	4.05266	3.19417	7.78848	4.48387	6.07693	1.94993	3.55682	1.60486	1.58758	4.35725	2.66893	2.23108	3.41621	2.89301	2.47279	1.80633	2.34945	3.83653	1.78122	4.82654	3.27626	3.03363	5.59154	6.09911
PI 38:7;0	0.669971	0.577638	1.51855	0.6802	1.22346	0.226405	0.591284	0.283954	0.279819	0.688441	0.378535	0.39961	0.569681	0.389975	0.376564	0.25649	0.434957	0.583555	NA	0.558224	NA	0.529424	0.567757	0.690349
PI 39:4;0	0.64767	0.659042	1.36669	0.905094	0.992377	0.389324	0.674611	0.301503	0.351863	0.862014	0.565962	0.330688	0.649114	0.545048	0.517951	0.426803	0.427522	0.647228	NA	0.797051	NA	0.578416	1.1448	1.18473
PI 39:5;0	0.667109	0.599198	1.38504	0.888219	1.01181	0.415857	0.639878	0.285672	0.315781	0.847257	0.521543	0.378126	0.695682	0.554686	0.468078	0.409094	0.410803	0.699322	NA	0.710006	NA	0.64917	1.11892	1.05945
PI 39:6;0	NA	NA	NA	NA	NA	NA	NA	NA	NA	NA	NA	NA	NA	NA	NA	NA	NA	NA	NA	NA	NA	NA	0.310279	NA
PI 40:4;0	0.873908	0.730899	NA	1.47614	NA	NA	1.5816	NA	NA	NA	1.58385	NA	1.39584	1.76997	0.778906	NA	NA	NA	1.38033	1.88717	1.45183	NA	1.68729	1.84323
PI 40:5;0	0.850867	0.790564	1.62872	1.44031	1.24555	0.628612	1.04234	0.423492	0.619712	1.15702	0.814239	0.564697	1.29801	0.851196	0.454162	0.684699	0.568613	1.26276	NA	1.15453	0.732932	1.14538	1.60323	1.76334
PI 40:6;0	0.507036	0.469826	1.0016	0.721051	0.866586	0.304943	0.537794	0.240506	0.227205	0.528491	0.525911	0.287507	0.607903	0.468174	0.265442	0.397814	0.227359	0.662131	NA	1.06537	NA	0.578899	0.972994	1.16922
PI 40:7;0	0.322874	0.369991	0.595796	0.396283	0.591755	0.234613	0.398998	0.171453	0.208544	0.335185	0.341843	0.401418	0.343165	0.292598	0.254182	0.553013	0.277794	0.370365	NA	0.539457	NA	0.354933	0.321686	0.436089
PI 40:8;0	0.287302	0.278016	0.404733	0.282969	0.426788	0.173512	0.265732	NA	NA	0.295792	NA	0.274383	NA	NA	0.191107	0.385771	0.185556	0.265658	NA	NA	NA	NA	NA	NA
PS 28:0;0	NA	NA	NA	NA	NA	NA	NA	NA	NA	NA	NA	NA	NA	NA	NA	1.09632	NA	NA	NA	NA	NA	NA	NA	NA
PS 29:0;0	NA	NA	NA	NA	NA	NA	NA	NA	NA	NA	NA	NA	NA	NA	NA	NA	0.274181	NA	NA	NA	NA	NA	NA	NA
PS 31:2;0	NA	NA	NA	NA	NA	0.493801	NA	NA	NA	NA	NA	NA	NA	NA	NA	NA	NA	NA	NA	NA	NA	NA	NA	NA
PS 32:1;0	NA	NA	1.28163	0.313859	0.676232	0.670336	0.468398	NA	0.30469	NA	NA	NA	NA	0.635354	NA	NA	NA	NA	NA	NA	NA	NA	0.490993	0.56251
PS 34:0;0	0.483281	0.434762	0.755238	NA	0.863687	0.333576	0.481823	0.226135	NA	0.613198	0.362348	0.303187	0.659466	0.427882	0.398409	0.238175	0.374739	0.536158	0.24963	NA	0.609397	0.453318	1.03858	1.17737
PS 34:1;0	1.07194	1.03932	2.58359	1.24801	1.19208	0.777179	1.11339	0.309629	0.654433	1.34855	1.25796	0.514433	1.07107	0.813161	0.826967	0.992637	0.864843	0.959181	NA	9.91783	1.92995	0.777617	8.54375	11.299
PS 34:2;0	NA	NA	1.19175	NA	NA	0.405416	0.44703	NA	0.828519	NA	0.346302	NA	NA	0.514649	NA	0.921388	0.385075	NA	NA	3.22727	NA	NA	1.33883	3.78868
PS 34:3;0	NA	NA	0.925193	NA	NA	NA	NA	NA	1.13785	NA	NA	NA	NA	NA	NA	1.67405	0.316584	NA	NA	1.72344	NA	NA	0.818156	1.55462
PS 35:1;0	0.415006	NA	0.735827	0.460398	NA	0.368136	0.51162	NA	0.287444	0.513093	0.670494	NA	NA	0.429497	0.348902	NA	0.363734	0.39914	NA	2.91085	NA	NA	2.87489	3.2506
PS 35:2;0	NA	0.467625	1.26811	NA	0.638587	NA	NA	NA	0.590226	0.442324	0.477579	NA	0.551636	0.473318	NA	0.78096	0.47032	0.434315	NA	1.80356	NA	0.435717	1.34159	2.16517
PS 35:3;0	NA	NA	NA	NA	NA	NA	NA	NA	0.544646	NA	NA	NA	NA	NA	NA	0.72829	NA	NA	NA	0.536803	NA	NA	NA	0.815465
PS 36:1;0	11.5608	10.2077	20.7368	13.546	10.6408	7.8418	14.0061	2.19444	5.65644	15.6226	13.1732	4.39395	12.3635	7.55835	10.3741	8.34587	7.81488	9.77161	3.84091	28.7296	13.6743	8.23699	40.72	36.2073
PS 36:2;0	3.95268	3.99631	9.39456	5.27515	4.85828	2.63876	4.23034	1.16059	6.48929	5.62253	5.67859	1.80435	4.25939	3.56091	3.26467	8.02756	3.42555	4.24884	1.91583	18.8261	6.72794	3.17288	17.2172	24.7604
PS 36:3;0	2.21148	3.04733	6.27112	2.8413	2.8525	2.44393	2.32191	1.49706	10.2103	2.94239	3.70851	3.78128	2.39095	2.09929	2.27769	15.9784	2.9234	2.73399	1.36187	12.0247	3.99562	2.21742	9.22238	14.698
PS 36:4;0	2.66378	2.3867	5.71009	2.2036	4.51698	1.25831	2.01397	0.874968	1.77818	2.77258	2.24309	1.15569	2.57238	2.01303	1.52132	2.06372	1.54951	2.90251	NA	5.31608	3.25482	2.17264	4.3543	7.41149
PS 36:5;0	2.14654	2.26191	5.37268	1.72501	4.5742	1.17525	1.50717	0.746207	0.802145	2.80018	1.59665	1.095	2.19668	2.19113	1.15266	1.01004	1.42	2.40098	NA	2.23159	3.0395	1.84361	2.35357	3.43428
PS 37:0;0	NA	NA	0.785666	0.340584	0.666289	NA	NA	NA	NA	NA	NA	NA	NA	NA	NA	NA	NA	NA	NA	0.627247	NA	NA	0.808487	0.88667
PS 37:1;0	0.557127	NA	1.09087	0.494061	0.600394	0.293561	0.524226	NA	NA	0.619444	0.525201	NA	0.532702	NA	0.355946	NA	0.327199	0.560294	NA	1.15883	NA	0.410445	1.68732	1.6151
PS 37:2;0	0.950217	0.766249	1.50163	0.711858	1.24647	0.451851	0.780977	0.252671	0.643418	1.03003	0.92575	0.534675	0.873228	0.665811	0.553232	0.789936	0.507022	0.804272	NA	1.47984	NA	0.71016	1.82378	2.09905
PS 37:3;0	0.500043	NA	1.12803	0.504299	0.789169	NA	0.389292	NA	0.461622	0.719184	0.53646	NA	0.574106	0.435118	0.346216	0.669099	0.370303	0.511877	NA	1.1949	NA	0.488073	1.28767	1.55692
PS 37:4;0	1.81897	1.65626	3.70798	1.9379	2.98589	0.97723	1.6955	0.797701	0.685058	2.24882	1.52579	1.00975	1.99407	1.47253	1.27637	0.755709	1.1571	2.14766	NA	3.39862	2.44685	1.60744	3.0161	3.93387
PS 37:5;0	1.4595	1.40256	3.68015	1.34678	2.69261	0.740024	1.28253	0.56835	0.564023	2.07634	1.07044	0.757669	1.48591	1.24962	0.992157	0.660855	1.03604	1.99759	NA	1.80341	2.23686	1.37193	2.14737	2.59363
PS 38:0;0	NA	NA	1.28147	NA	NA	NA	NA	NA	NA	0.75576	NA	NA	NA	NA	NA	NA	NA	NA	NA	1.03951	NA	NA	1.20812	1.27568
PS 38:1;0	1.47924	1.1429	2.04766	1.04158	1.77477	0.79705	1.0964	0.488342	0.738123	1.68338	1.28585	0.747292	1.32242	1.14887	0.934557	0.922069	0.837599	1.23268	NA	2.94493	NA	1.04318	2.84805	3.56581
PS 38:2;0	1.42528	1.2596	2.68065	1.39973	2.0683	0.924133	1.4982	0.461424	0.86766	1.68131	1.51885	0.814498	1.47909	1.15145	1.07693	1.16956	0.969072	1.48852	NA	4.06509	1.60553	1.01939	4.66275	5.22138
PS 38:3;0	3.35213	2.86679	6.46126	3.40644	4.25533	2.05828	3.112	1.18626	1.46748	4.52326	3.73671	1.28597	2.93492	2.61946	2.14074	2.24835	2.29435	3.54736	1.38031	7.17614	3.87644	2.64033	8.15199	9.84998
PS 38:4;0	22.643	18.923	49.3031	21.0663	32.3023	5.93757	20.0061	1.38952	NA	27.6305	14.5945	0.976312	20.0601	14.8821	12.0224	NA	9.06258	21.1733	7.56007	32.6117	28.6856	14.6641	42.6068	52.9619
PS 38:5;0	28.2126	27.9458	57.0982	29.7716	42.9396	14.9746	23.1454	10.5895	9.86858	36.1446	20.9134	13.2287	26.2848	22.6924	18.8301	12.2056	19.5642	31.3768	13.6184	33.194	30.715	22.7493	42.058	52.2405
PS 38:6;0	1.83342	1.62169	4.57686	1.74009	3.05482	0.855973	1.37093	0.731555	0.734965	2.185	1.509	0.803713	1.68051	1.50798	1.25982	1.26316	1.11319	2.24087	NA	2.12317	2.45215	1.57257	2.37379	3.35316
PS 39:1;0	NA	NA	1.98081	NA	NA	NA	NA	NA	NA	NA	NA	NA	NA	NA	NA	NA	NA	NA	NA	0.695991	NA	NA	0.712691	0.942073
PS 39:2;0	NA	NA	1.42761	NA	NA	NA	0.715629	NA	0.547093	NA	0.661904	NA	NA	NA	NA	0.713082	NA	NA	NA	1.18251	NA	NA	1.35244	1.71273
PS 39:3;0	0.880275	0.708047	1.42099	0.722921	1.31435	0.475128	0.613473	0.327939	0.553169	0.939639	0.745829	0.536334	0.933645	0.62194	0.57274	0.757621	0.535353	0.734771	NA	1.57705	NA	0.58984	1.53107	1.80542
PS 39:4;0	1.22595	1.26837	2.59989	1.19467	2.10951	0.698678	1.19137	0.569943	0.515576	1.54905	1.08817	0.705144	1.34685	0.914718	0.951732	0.62085	0.747722	1.30359	NA	2.14724	NA	0.960591	2.32404	2.65995
PS 39:5;0	1.17246	0.970208	2.42781	1.17166	2.1926	0.571942	1.01652	0.464328	0.533044	1.55008	0.970365	0.523104	1.29626	1.03438	0.792524	0.58	0.80711	1.36787	NA	1.85159	1.2819	0.968573	1.74651	1.95192
PS 39:6;0	0.63604	0.73499	0.862635	0.579445	1.08934	0.604139	0.523515	0.446388	0.478039	0.642803	0.66961	0.885304	0.534571	0.516845	0.525989	1.22819	0.486575	0.730663	NA	0.957357	NA	0.562616	0.733941	0.777567
PS 40:0;0	0.649538	NA	NA	NA	NA	NA	0.519796	NA	NA	NA	0.548241	NA	NA	NA	NA	0.457051	NA	NA	NA	0.64144	NA	0.404183	0.74104	0.86059
PS 40:1;0	0.909584	0.706862	1.55138	0.90835	1.01237	0.553853	0.769564	0.231567	0.509677	1.1911	1.03449	0.413636	0.954992	0.515936	0.749913	0.60839	0.494548	0.644243	NA	3.54313	NA	0.616477	2.75639	4.49048
PS 40:2;0	1.35151	1.18724	2.00335	1.12713	1.24978	0.693429	1.24577	0.340498	1.16991	1.6389	1.44681	0.60739	1.36388	0.855164	0.830327	1.2061	0.789317	1.10313	NA	3.91128	1.28642	0.848221	3.3667	5.23132
PS 40:3;0	0.832265	0.810141	1.54764	0.724266	1.17527	0.429644	0.594633	0.231842	0.985548	0.961277	0.867872	0.399731	0.942251	0.547883	0.596799	1.25287	0.554357	0.762609	NA	2.67579	NA	0.528362	2.1239	3.3393
PS 40:4;0	0.980361	1.04827	1.87808	0.975284	1.34392	0.468251	0.95842	0.268524	0.670944	1.35599	0.917051	0.517324	0.998497	0.619842	0.715512	0.746531	0.663083	0.95573	NA	2.09482	NA	0.606485	1.8201	2.38141
PS 40:5;0	1.9906	1.69876	3.70108	2.43623	2.18959	1.25159	2.1883	0.582268	0.60898	2.55378	1.95617	0.889146	2.44762	1.71136	1.08234	1.00579	1.08512	2.02673	NA	2.33769	2.43062	1.44465	3.17001	3.2909
PS 40:6;0	1.26491	0.839399	2.17411	1.40882	1.86674	0.709285	1.08882	0.439369	NA	1.41758	1.41788	0.530182	1.42527	1.16519	0.650459	NA	0.609987	1.22358	NA	2.45677	1.30301	0.789806	2.56817	2.58654
PS 40:7;0	NA	NA	NA	NA	NA	0.359289	NA	NA	NA	NA	NA	NA	NA	NA	NA	NA	NA	NA	NA	NA	NA	NA	NA	NA
PS 40:8;0	0.405411	0.451563	NA	0.435159	0.723544	0.33504	NA	NA	NA	0.537259	0.338298	0.65528	NA	NA	0.300025	0.631039	0.394298	0.428857	NA	0.692796	NA	NA	NA	NA
PS 41:4;0	NA	NA	0.721462	NA	0.610599	NA	NA	NA	NA	0.479378	0.399649	NA	NA	NA	NA	NA	NA	0.405747	NA	NA	NA	NA	0.518248	0.828807
PS 42:2;0	NA	NA	NA	NA	NA	NA	NA	NA	NA	NA	0.347187	NA	NA	NA	NA	NA	NA	NA	NA	0.896199	NA	NA	NA	1.06218
PS 42:3;0	1.15649	1.45878	1.95606	1.1628	1.2466	NA	1.26235	0.356848	0.9017	1.45723	1.14136	0.628543	1.32011	0.803915	0.790437	0.97158	0.749513	1.22957	NA	2.20445	NA	1.00789	2.05132	2.93257
PS 42:4;0	2.08452	2.16631	3.40183	1.76333	2.38279	1.1201	2.08582	0.535362	1.48558	2.43554	1.64463	0.959319	2.06922	1.1831	1.4569	1.43317	1.376	1.9335	NA	3.79207	2.05816	1.37962	3.35666	5.3467
PS 43:4;0	NA	NA	NA	NA	NA	NA	NA	NA	NA	NA	NA	NA	NA	NA	NA	NA	NA	NA	NA	NA	NA	0.397695	NA	NA
SM 32:1;2	20.427	13.7775	34.6467	16.3057	42.2241	10.8039	15.749	14.1274	6.8882	28.7276	23.6888	14.0528	27.6666	30.8666	14.3319	10.063	11.3664	18.3146	14.1253	28.8908	20.4566	23.8643	25.0497	20.5213
SM 32:2;2	NA	NA	NA	NA	NA	NA	NA	NA	NA	NA	NA	NA	NA	0.416969	NA	NA	NA	NA	NA	NA	NA	NA	NA	NA
SM 34:0;2	0.41518	NA	0.634055	NA	0.529899	NA	NA	NA	NA	0.443004	0.618016	NA	0.441111	0.681565	NA	NA	NA	NA	NA	1.00389	NA	NA	1.16309	1.09781
SM 34:1;2	18.3646	14.2817	27.4801	22.782	25.5023	10.4669	15.4176	7.57324	7.2162	22.5311	21.6198	7.89375	19.9594	20.2869	13.9686	10.3753	10.8672	14.567	7.94968	36.9404	18.4477	15.7763	33.3142	40.2451
SM 34:2;2	1.34531	0.880996	2.44965	1.36315	2.40617	0.758302	1.20263	0.727478	0.436249	2.01153	1.6721	0.884393	1.84029	1.82185	1.16972	0.861761	0.712763	1.23631	NA	2.15378	1.43415	1.33882	1.88533	2.05161
SM 36:1;2	1.95062	1.44214	2.68071	2.04244	2.94633	0.994138	1.35734	1.09367	0.67784	2.43296	2.26411	0.985752	2.51547	3.43826	1.36798	0.845578	1.15252	1.7463	NA	4.23233	1.71165	1.77631	4.08779	5.31119
SM 36:2;2	NA	NA	NA	NA	0.538305	NA	NA	NA	NA	0.46449	0.460372	NA	0.47765	0.528059	NA	NA	NA	NA	NA	NA	NA	NA	0.612481	NA
SM 38:1;2	32.1712	17.8972	43.6217	21.2209	54.3406	14.7417	19.783	20.0395	10.0357	42.24	30.2727	19.479	35.469	45.7259	18.3327	12.6633	14.5432	25.9198	17.1181	37.2208	27.2832	30.9908	31.2049	31.9065
SM 38:1;3	0.470775	NA	NA	NA	0.697619	NA	NA	0.307041	NA	1.03	0.430296	NA	0.747352	0.991688	NA	NA	NA	NA	NA	NA	NA	0.4476	0.804625	NA
SM 38:2;2	2.50369	1.67092	3.84466	2.42139	4.76757	1.4165	1.86348	1.5295	0.858871	3.95646	2.83703	1.56976	3.17735	3.67315	1.80271	1.30037	1.52999	2.25474	NA	3.35204	2.7358	2.57602	3.2278	3.42202
SM 40:1;2	19.2893	12.3505	27.6896	16.3541	33.2044	9.22537	12.8237	11.0096	6.40468	23.487	17.3836	11.2068	21.5637	27.2002	11.7556	9.04201	9.64549	16.3334	9.9109	26.1452	18.1718	19.0428	22.9456	27.5935
SM 40:1;3	0.511916	0.413803	NA	0.470682	0.874279	NA	NA	0.346284	NA	1.00141	0.567726	0.337625	0.717841	0.757109	NA	NA	NA	NA	NA	NA	NA	0.468669	0.875317	0.865572
SM 40:2;2	22.5639	15.482	37.2779	24.7836	31.3524	12.1061	19.5605	10.0656	9.4039	27.2873	20.2383	10.71	24.5535	21.9207	16.5377	12.4881	13.7397	19.138	10.4307	28.3549	23.8116	19.6317	27.1835	32.8358
SM 40:2;3	0.86537	0.609577	1.00112	0.938083	1.10802	0.480823	0.596412	0.423513	0.501242	1.23072	0.74898	0.390395	0.914592	0.841361	0.544634	0.484837	0.547805	0.408044	NA	1.34042	0.831603	0.667791	1.24251	1.85108
SM 42:0;3	NA	NA	NA	NA	NA	NA	NA	NA	NA	NA	NA	NA	NA	NA	NA	NA	NA	NA	NA	0.929272	NA	NA	NA	0.753537
SM 42:1;2	1.71071	1.24269	2.61616	1.80678	2.84825	0.887649	1.36492	1.04353	0.649232	2.04997	2.11863	0.829234	1.77679	2.46662	1.1256	0.888657	0.953154	1.70313	NA	5.27034	1.90977	1.29008	3.84797	6.0137
SM 42:2;2	6.28755	4.88177	9.8662	9.94417	7.51717	3.98164	6.23441	2.0041	2.90687	7.78259	8.22139	2.35422	6.05384	5.78878	5.36865	4.31345	4.0468	5.43405	3.22449	27.0213	7.31618	5.17108	18.5923	33.4254
SM 42:2;3	NA	NA	NA	NA	NA	NA	NA	NA	NA	NA	NA	NA	NA	NA	NA	NA	NA	NA	NA	0.895394	NA	NA	0.999593	1.2504
TAG 34:0;0	NA	NA	NA	NA	NA	NA	NA	0.573789	NA	NA	NA	NA	NA	NA	NA	NA	NA	NA	0.578542	NA	NA	NA	NA	NA
TAG 38:0;0	NA	NA	NA	NA	NA	NA	NA	0.694061	NA	NA	0.447187	NA	NA	NA	0.445741	0.545241	NA	NA	0.909335	NA	0.525491	NA	NA	NA
TAG 40:0;0	NA	NA	NA	NA	NA	NA	NA	NA	NA	NA	0.643655	NA	NA	NA	NA	0.69151	NA	NA	NA	NA	0.568339	NA	NA	NA
TAG 40:1;0	NA	NA	NA	NA	NA	NA	NA	0.403249	NA	NA	NA	NA	NA	NA	NA	0.361376	NA	NA	NA	NA	NA	NA	NA	NA
TAG 41:0;0	NA	NA	NA	NA	NA	NA	NA	NA	NA	NA	NA	NA	NA	NA	NA	0.609173	NA	NA	NA	NA	0.673991	NA	NA	NA
TAG 41:1;0	NA	NA	NA	NA	NA	NA	NA	NA	NA	NA	NA	NA	NA	NA	NA	0.432181	NA	NA	NA	NA	0.37553	NA	NA	NA
TAG 42:0;0	NA	NA	NA	NA	NA	NA	NA	NA	NA	NA	0.841482	NA	NA	NA	0.592079	1.12872	NA	NA	0.510998	NA	1.41128	NA	NA	NA
TAG 42:1;0	NA	NA	NA	NA	NA	NA	NA	0.350575	NA	NA	NA	NA	NA	NA	0.539326	0.986227	NA	NA	NA	NA	1.27452	NA	NA	NA
TAG 42:2;0	NA	NA	NA	NA	NA	NA	NA	NA	NA	NA	NA	NA	NA	NA	NA	0.331077	NA	NA	NA	NA	0.461381	NA	NA	NA
TAG 43:0;0	NA	NA	NA	NA	NA	NA	NA	0.496695	NA	NA	NA	0.34761	NA	NA	0.767552	1.64436	0.372648	NA	NA	NA	2.13309	NA	NA	NA
TAG 43:1;0	NA	NA	NA	NA	NA	NA	NA	0.299829	NA	NA	NA	0.274715	NA	NA	0.702999	1.49686	NA	NA	NA	NA	1.8161	NA	NA	NA
TAG 43:2;0	NA	NA	NA	NA	NA	NA	NA	NA	NA	NA	NA	NA	NA	NA	NA	0.594777	NA	NA	NA	NA	NA	NA	NA	NA
TAG 44:0;0	NA	NA	NA	NA	NA	NA	NA	NA	NA	NA	NA	NA	NA	NA	NA	3.02829	NA	NA	NA	NA	4.35615	NA	NA	NA
TAG 44:1;0	NA	NA	NA	NA	NA	NA	NA	0.676008	NA	NA	NA	0.684781	NA	NA	1.4289	3.1671	NA	NA	NA	NA	4.37783	NA	NA	NA
TAG 45:0;0	NA	NA	NA	NA	NA	NA	NA	NA	NA	NA	NA	NA	NA	NA	NA	3.54339	NA	NA	NA	NA	5.08825	NA	NA	NA
TAG 45:1;0	NA	NA	NA	NA	NA	NA	NA	NA	NA	NA	NA	NA	NA	NA	1.86974	4.0967	NA	NA	NA	NA	5.98137	NA	NA	NA
TAG 45:2;0	NA	NA	NA	NA	NA	NA	NA	NA	NA	NA	NA	NA	NA	NA	0.889027	1.84275	NA	NA	NA	NA	2.81502	NA	NA	NA
TAG 45:3;0	NA	NA	NA	NA	NA	NA	NA	NA	NA	NA	NA	NA	NA	NA	NA	NA	NA	NA	NA	NA	0.470881	NA	NA	NA
TAG 46:0;0	NA	NA	NA	NA	NA	NA	NA	NA	NA	NA	NA	NA	NA	NA	NA	5.35973	NA	NA	NA	NA	7.81694	NA	NA	NA
TAG 46:1;0	NA	NA	NA	NA	NA	NA	NA	NA	NA	NA	NA	NA	NA	NA	3.0404	6.43139	NA	NA	NA	NA	9.39052	NA	NA	NA
TAG 46:2;0	NA	NA	NA	NA	NA	NA	NA	0.625079	NA	NA	NA	0.842627	NA	NA	2.01298	4.03968	NA	NA	NA	NA	5.67424	NA	NA	NA
TAG 46:3;0	NA	NA	NA	NA	NA	NA	NA	NA	NA	NA	NA	NA	NA	NA	0.5276	0.945396	NA	NA	NA	NA	1.45816	NA	NA	NA
TAG 47:0;0	NA	NA	NA	NA	NA	NA	NA	NA	NA	NA	NA	NA	NA	NA	NA	4.7027	NA	NA	NA	NA	6.91192	NA	NA	NA
TAG 47:1;0	NA	NA	NA	NA	NA	NA	NA	NA	NA	NA	NA	NA	NA	NA	2.7976	6.34656	NA	NA	NA	NA	9.59821	NA	NA	NA
TAG 47:2;0	NA	NA	NA	NA	NA	NA	NA	NA	NA	NA	NA	NA	NA	NA	2.1278	4.37707	NA	NA	NA	NA	6.38101	NA	NA	NA
TAG 47:3;0	NA	NA	NA	NA	NA	NA	NA	NA	NA	NA	NA	NA	NA	NA	0.481473	1.12444	NA	NA	NA	NA	1.74343	NA	NA	NA
TAG 48:0;0	NA	NA	NA	NA	NA	NA	NA	NA	NA	NA	NA	NA	NA	NA	NA	4.84089	NA	NA	NA	NA	7.94576	NA	NA	NA
TAG 48:1;0	NA	NA	NA	NA	NA	NA	NA	NA	NA	NA	NA	NA	NA	NA	4.04725	7.96403	NA	NA	NA	NA	10.5374	NA	NA	NA
TAG 48:2;0	NA	NA	NA	NA	NA	NA	NA	NA	NA	NA	NA	NA	NA	NA	3.0644	6.37623	NA	NA	NA	NA	9.54952	NA	NA	NA
TAG 48:3;0	NA	0.486535	0.763758	0.448832	0.65209	0.541738	NA	0.470506	NA	0.476967	NA	0.669006	0.467638	0.381032	1.21429	2.53956	0.533446	0.580065	NA	0.612768	3.82311	0.793658	1.06564	1.00273
TAG 48:4;0	NA	NA	NA	NA	NA	NA	NA	NA	NA	NA	NA	NA	NA	NA	NA	0.490647	NA	NA	NA	NA	NA	NA	NA	NA
TAG 49:0;0	NA	NA	NA	NA	NA	NA	NA	NA	NA	NA	NA	NA	NA	NA	1.20169	2.32108	NA	NA	NA	NA	3.45546	NA	NA	NA
TAG 49:1;0	NA	NA	1.93373	NA	NA	NA	NA	NA	NA	NA	NA	NA	NA	NA	2.62455	4.93217	NA	NA	NA	NA	7.22988	NA	3.60036	3.10426
TAG 49:2;0	NA	NA	NA	NA	NA	NA	NA	NA	NA	NA	NA	NA	NA	NA	2.24576	4.57245	NA	NA	NA	NA	6.98564	NA	2.07744	1.83664
TAG 49:3;0	0.657	0.62254	1.11576	0.770938	0.937016	0.651475	0.640375	0.398543	NA	0.508405	0.715975	0.579253	0.485018	0.65267	1.28535	2.11153	0.543169	0.683805	0.459478	0.688807	2.83628	0.714741	1.82947	1.51989
TAG 49:4;0	NA	NA	0.648069	NA	NA	NA	NA	NA	NA	NA	NA	NA	NA	NA	NA	0.338606	NA	NA	NA	NA	0.449351	NA	0.885004	0.932579
TAG 50:0;0	NA	NA	NA	NA	NA	NA	NA	NA	NA	NA	NA	NA	NA	NA	NA	2.24369	NA	NA	NA	NA	3.38014	NA	NA	NA
TAG 50:1;0	NA	NA	3.2585	3.57266	3.52246	NA	2.69995	NA	NA	2.61176	2.56362	NA	NA	3.18514	3.78242	5.39416	2.32341	3.03118	NA	2.84137	7.3506	2.8779	6.83462	6.36881
TAG 50:2;0	NA	NA	3.08589	2.49605	2.95192	NA	NA	NA	NA	NA	NA	NA	NA	2.56383	3.66761	5.76337	NA	2.60529	NA	2.45046	8.60984	2.50891	5.94787	5.3864
TAG 50:3;0	1.85161	1.59107	3.09893	2.41636	2.65312	1.61342	1.77998	1.01837	0.618052	2.01276	1.89206	1.53128	1.96515	2.02767	2.30358	3.66165	1.63453	2.24012	1.61862	2.38009	4.95045	2.47414	4.47758	4.68798
TAG 50:4;0	1.20465	0.972869	2.88645	1.3256	2.02353	1.05118	1.24778	0.535451	0.368202	1.00769	1.30905	0.71345	1.21315	1.4001	1.0277	1.20716	0.812512	1.61515	0.687545	1.61461	1.58826	1.33206	3.16489	3.05394
TAG 50:5;0	NA	NA	0.687123	0.408879	0.805589	NA	NA	NA	NA	NA	NA	NA	NA	0.380009	NA	NA	NA	0.562858	NA	NA	NA	0.38933	1.01575	1.21515
TAG 50:6;0	NA	NA	0.620904	NA	0.514874	NA	NA	NA	NA	NA	NA	NA	NA	NA	NA	NA	NA	NA	NA	NA	NA	NA	0.460373	0.562969
TAG 51:1;0	0.774735	0.927051	1.58547	1.24475	1.56715	1.02982	1.04078	0.765818	0.388042	1.17418	1.23921	0.996836	0.902343	1.84855	1.55484	2.43735	0.949623	1.36421	1.05758	1.38227	2.91126	1.2186	3.53911	3.52374
TAG 51:2;0	1.27011	1.10714	2.66633	1.66131	2.26965	1.28366	1.56753	0.858126	NA	1.38301	1.97978	1.38027	1.12087	2.18125	2.07829	2.87661	1.27327	2.60654	1.47409	1.99056	3.7274	1.83437	6.72966	5.4499
TAG 51:3;0	1.09662	0.907838	1.99691	1.32393	1.80438	1.08832	1.06854	0.544533	0.372377	1.36821	1.4998	0.878398	1.04441	1.77736	1.32529	1.87815	1.00146	1.74866	0.957172	1.50447	2.6625	1.43067	3.74098	4.18761
TAG 51:4;0	1.2195	0.828923	2.65372	1.4386	1.95928	0.839372	1.11852	0.532542	NA	1.08997	1.63327	0.813192	0.995733	1.37477	0.890337	0.952381	0.949096	1.69247	0.797261	1.78069	0.970455	1.8115	4.14056	3.85162
TAG 51:5;0	0.46703	NA	1.07557	0.402391	0.840393	0.423381	NA	NA	NA	0.406329	0.486844	NA	0.553596	0.495356	NA	NA	0.347997	0.798429	NA	0.794519	NA	0.661791	1.3902	1.55645
TAG 51:6;0	NA	NA	0.802738	0.386557	0.5938	NA	NA	NA	NA	NA	NA	NA	NA	NA	NA	NA	NA	0.325292	NA	NA	NA	0.432951	0.757416	0.829209
TAG 52:0;0	NA	NA	NA	NA	NA	NA	NA	NA	NA	NA	NA	NA	NA	NA	NA	NA	NA	NA	NA	NA	2.33712	NA	NA	NA
TAG 52:1;0	NA	1.10021	1.9547	NA	NA	NA	NA	NA	NA	NA	NA	1.25429	1.26067	NA	1.79162	2.51125	1.03133	NA	0.935942	2.20468	2.86999	NA	4.28675	4.0605
TAG 52:2;0	3.98058	2.7103	7.1367	4.49091	6.57732	3.55845	3.59418	3.03498	1.34251	4.19595	4.97864	3.42562	3.28168	6.43459	4.19917	5.09004	3.42156	6.04031	3.3276	5.64649	5.53711	5.39067	16.5259	13.2508
TAG 52:3;0	2.72105	2.31757	4.9865	3.3984	4.34166	2.4389	2.94865	2.41286	0.965469	2.9467	3.39917	2.0768	2.88272	4.26862	3.22857	3.75046	2.60395	4.2372	2.42179	4.51684	4.58745	3.90135	9.99298	9.32164
TAG 52:4;0	5.11492	3.17261	9.0579	5.55806	7.93979	3.85213	4.33729	2.88852	1.24728	4.81135	5.45845	2.75574	4.42324	6.06801	3.6242	3.53722	3.41245	6.4259	3.15552	7.43458	3.17271	6.35859	13.9091	12.5606
TAG 52:5;0	2.21255	1.47868	4.99762	2.85254	4.11625	1.89097	2.23005	0.831709	0.626861	2.35401	2.74044	1.2997	2.34675	2.76833	1.64653	1.59444	1.73427	3.18602	1.30282	3.39588	1.06302	3.12837	6.40829	6.64358
TAG 52:6;0	2.08716	1.31294	4.70845	2.4802	3.5627	1.62759	2.07805	0.78227	0.506164	1.98286	2.49031	1.00796	2.43215	2.37849	1.23469	0.835787	1.35506	2.29419	1.12951	2.59507	0.484693	2.56748	4.43708	4.43819
TAG 52:7;0	NA	NA	2.39341	NA	1.66589	NA	0.728577	NA	NA	NA	NA	0.481631	NA	NA	NA	NA	NA	NA	0.39658	1.27838	NA	1.11717	NA	1.85258
TAG 52:8;0	NA	NA	NA	NA	0.472505	NA	NA	NA	NA	NA	NA	NA	NA	NA	NA	NA	NA	NA	NA	NA	NA	NA	NA	NA
TAG 53:1;0	NA	0.330317	NA	NA	0.50287	NA	NA	NA	NA	NA	NA	0.454059	NA	0.456317	0.737623	1.45566	NA	0.503344	NA	0.530948	1.59175	0.492144	1.20278	1.21695
TAG 53:2;0	0.852017	0.766063	1.77897	1.02365	1.57302	0.829823	0.970851	0.651836	0.298327	0.950311	1.33866	0.826545	0.739329	1.76767	1.16508	1.4281	0.831709	1.75105	0.706045	1.64457	1.62391	1.45709	4.72233	3.88928
TAG 53:3;0	0.704824	0.55181	1.54472	0.985631	1.34465	0.612913	0.861862	0.456543	NA	0.80127	1.05602	0.614	0.699532	1.46754	0.880385	1.09403	0.619793	1.40342	0.81736	1.5897	1.19175	1.32946	3.51958	3.23768
TAG 53:4;0	1.21525	0.922064	2.58124	1.40034	2.11714	1.05722	1.19766	0.521993	0.297045	1.20504	1.56398	0.757725	1.20982	1.78406	1.05759	0.985133	0.969187	1.89855	0.791221	2.0587	0.655752	1.6688	3.78214	3.52602
TAG 53:5;0	0.726038	0.513281	1.89796	0.829983	1.43569	0.736666	0.495423	NA	NA	0.891243	0.827998	0.410662	0.883626	0.814042	0.546918	0.332781	0.565358	1.1849	NA	1.08167	NA	1.09856	2.42182	2.14353
TAG 53:6;0	0.550695	NA	1.52664	0.806709	1.11619	0.394905	NA	NA	NA	0.643429	0.67837	0.299769	0.647686	0.608548	0.348995	NA	0.364573	0.792907	NA	0.768111	NA	0.824753	1.15892	1.42301
TAG 53:7;0	NA	NA	0.926757	NA	0.746785	NA	NA	NA	NA	NA	NA	NA	NA	NA	NA	NA	NA	NA	NA	NA	NA	NA	0.538243	0.709721
TAG 54:0;0	NA	NA	NA	NA	NA	NA	NA	NA	NA	NA	NA	NA	NA	NA	NA	1.3992	NA	NA	NA	NA	2.16469	NA	NA	NA
TAG 54:1;0	0.37952	NA	NA	0.629804	NA	0.515855	NA	NA	NA	NA	NA	1.10155	NA	NA	0.910723	1.57899	NA	0.622589	0.459712	0.687592	1.89116	0.747826	NA	NA
TAG 54:2;0	1.29436	NA	2.35887	1.70692	2.65072	1.48218	1.45779	NA	0.58692	1.5592	2.09181	2.17909	1.38477	3.18576	1.63069	1.92397	NA	2.32218	1.32197	2.97481	2.24418	2.15982	7.23089	7.05326
TAG 54:3;0	2.88026	1.93683	5.19973	2.77546	4.71178	2.16807	2.63894	2.3473	NA	2.71151	3.80459	2.71482	2.49405	4.69874	2.69515	2.8383	2.34877	5.28187	2.45579	5.19302	3.03844	3.97898	14.4043	12.5087
TAG 54:4;0	3.19674	1.95801	5.82805	3.41997	5.48861	2.71335	2.67275	2.61891	0.917131	3.23656	3.93977	2.09663	3.16667	5.50283	2.76068	2.70663	2.67712	5.01981	2.56136	5.99656	2.6409	5.19393	11.4777	12.039
TAG 54:5;0	5.0186	3.33016	9.93878	5.21493	8.64527	3.75626	4.125	3.32608	1.16034	4.49887	5.76983	3.05575	4.79848	6.19452	3.46452	3.18696	3.63546	6.82538	3.30521	7.28159	3.05445	6.47251	14.4009	13.5281
TAG 54:6;0	3.04528	2.03397	5.69713	3.29523	5.68838	2.55853	2.91989	2.06179	0.771919	3.10158	3.37774	1.82761	3.19607	3.49014	2.32326	1.9205	1.85985	3.84591	2.05243	4.37272	1.97437	3.74033	7.60594	7.61726
TAG 54:7;0	3.14579	1.93026	7.80361	3.58869	6.18082	2.27382	3.25941	1.47021	0.647203	2.91375	3.74287	1.71865	3.74208	3.2488	1.76842	1.5933	1.83375	3.54917	1.66939	4.43851	0.902781	4.00005	6.24921	7.00576
TAG 54:8;0	1.21508	0.768935	3.58056	1.52996	2.55144	1.11007	1.42075	0.503825	NA	1.14593	1.68555	0.727211	1.35337	1.30965	0.779964	0.601674	0.777455	1.39786	0.673909	1.81486	NA	1.67873	1.84905	2.76823
TAG 54:9;0	0.516664	NA	2.57553	1.02805	1.88045	0.536139	1.04263	NA	NA	0.433557	0.862225	NA	1.00056	0.804643	NA	NA	NA	0.466066	NA	1.29041	NA	0.66913	1.29373	1.53892
TAG 55:0;0	NA	NA	NA	NA	NA	NA	NA	0.280372	NA	NA	NA	0.295535	NA	NA	0.420593	0.840086	NA	NA	NA	NA	1.54055	NA	NA	NA
TAG 55:1;0	NA	NA	NA	NA	NA	NA	NA	NA	NA	NA	NA	NA	NA	NA	0.580531	1.23088	NA	NA	NA	NA	1.81594	NA	NA	NA
TAG 55:2;0	NA	NA	NA	NA	NA	NA	NA	NA	NA	NA	NA	NA	NA	NA	0.403742	0.790812	NA	NA	NA	NA	0.887846	NA	0.985572	0.874167
TAG 55:3;0	NA	NA	NA	NA	NA	NA	NA	NA	NA	NA	NA	NA	NA	0.427445	0.412379	0.501945	NA	0.384833	NA	0.459195	NA	NA	1.1727	1.22374
TAG 55:4;0	NA	NA	NA	NA	NA	NA	NA	NA	NA	NA	NA	NA	NA	0.476289	NA	NA	NA	0.352436	NA	0.449537	NA	NA	1.30455	1.01645
TAG 55:5;0	NA	NA	0.567452	NA	0.652384	NA	NA	NA	NA	NA	NA	NA	NA	0.500805	NA	NA	NA	0.463975	NA	0.602076	NA	0.396696	1.09743	1.16781
TAG 55:6;0	NA	NA	NA	NA	NA	NA	NA	NA	NA	NA	NA	NA	NA	NA	NA	NA	NA	NA	NA	NA	NA	NA	0.450862	0.762218
TAG 56:1;0	NA	1.80912	NA	1.66605	NA	NA	4.13736	NA	1.8289	NA	NA	1.73445	NA	1.77676	1.89184	2.56184	NA	NA	NA	1.66716	3.12414	NA	NA	1.98957
TAG 56:10;0	NA	NA	0.510068	0.352697	NA	NA	NA	NA	NA	NA	NA	NA	NA	NA	NA	NA	NA	NA	NA	NA	NA	NA	NA	NA
TAG 56:2;0	NA	NA	NA	NA	0.443668	NA	NA	0.267982	NA	NA	NA	0.527745	NA	0.448585	0.693625	0.794588	NA	0.340296	NA	0.712373	1.22715	NA	1.31246	1.18918
TAG 56:3;0	NA	NA	NA	0.381252	NA	0.32948	NA	NA	NA	NA	NA	0.346001	NA	0.64461	0.438482	0.502772	NA	0.542723	NA	1.04391	0.569278	0.473056	2.30802	2.2724
TAG 56:4;0	NA	0.316572	0.698325	0.424017	0.722159	0.340596	NA	NA	NA	NA	NA	NA	0.406488	0.740923	0.332726	0.390632	NA	0.691716	NA	1.25774	NA	0.717009	2.14779	2.20614
TAG 56:5;0	0.621484	0.381483	1.25491	0.709211	1.01906	0.410723	0.516331	0.355518	NA	0.590636	0.740424	0.405071	0.656701	0.955799	0.403934	0.420421	0.424337	1.13904	0.472662	1.56298	NA	0.831688	3.15538	2.82269
TAG 56:6;0	0.61376	0.382837	1.40716	0.813378	1.22697	0.593176	0.536801	0.271333	NA	0.692421	0.751359	0.324849	0.666624	0.861481	0.414046	0.361699	0.478203	1.08918	0.447183	1.08029	NA	0.956012	2.62348	2.70041
TAG 56:7;0	0.672732	0.442997	1.68341	0.848694	1.25349	0.528618	0.50413	0.267557	NA	0.838714	0.957504	0.372142	0.828025	0.728603	0.479972	0.391579	NA	0.888277	NA	1.18575	NA	0.936215	2.16222	2.06998
TAG 56:8;0	0.553756	NA	1.37799	0.690999	1.08253	0.500988	NA	NA	NA	0.677837	0.577837	NA	0.602883	0.900344	0.403475	NA	NA	0.714039	NA	0.87599	NA	0.811047	1.422	1.4215
TAG 56:9;0	NA	NA	0.949317	0.396427	0.690931	NA	NA	NA	NA	NA	NA	NA	NA	NA	NA	NA	NA	0.393305	NA	0.614807	NA	0.422809	0.789733	0.809187
TAG 57:1;0	NA	NA	NA	NA	NA	NA	NA	0.433726	NA	NA	NA	NA	NA	NA	0.651206	1.02133	NA	NA	NA	NA	1.56571	NA	NA	NA
TAG 57:2;0	NA	NA	NA	NA	NA	NA	NA	NA	NA	NA	NA	NA	NA	NA	NA	0.650238	NA	NA	NA	NA	0.737358	NA	NA	NA
TAG 58:1;0	NA	NA	NA	NA	NA	NA	NA	NA	NA	NA	NA	NA	NA	NA	NA	0.647895	NA	NA	NA	NA	0.980416	NA	NA	NA
TAG 58:2;0	NA	NA	NA	NA	NA	NA	NA	NA	NA	NA	NA	NA	NA	NA	0.323842	0.616596	NA	NA	NA	NA	0.880862	NA	0.456758	NA
TAG 58:3;0	NA	NA	NA	NA	NA	NA	NA	NA	NA	NA	NA	NA	NA	NA	NA	NA	NA	NA	NA	NA	0.438491	NA	0.513929	0.476283
TAG 58:4;0	NA	NA	NA	NA	NA	NA	NA	NA	NA	NA	NA	NA	NA	NA	NA	NA	NA	0.335205	NA	NA	NA	NA	0.597912	0.736609
TAG 58:5;0	NA	NA	NA	NA	NA	NA	NA	NA	NA	NA	NA	NA	NA	NA	NA	NA	NA	NA	NA	NA	NA	NA	0.472433	0.606165
TAG 58:6;0	NA	NA	NA	NA	NA	NA	NA	NA	NA	NA	NA	NA	NA	NA	NA	NA	NA	NA	NA	NA	NA	NA	NA	0.479069
