# Supplementary material for: Systemic and local lipid adaptations underlie regeneration in Drosophila melanogaster and Ambystoma mexicanum
Source: NPJ Regen Med. 2024 Oct 29;9:33. doi: 10.1038/s41536-024-00375-x (PMC11522293; doi:10.1038/s41536-024-00375-x)
Supplement: Supplementary file 7 — Supplementary Data 6 [file 41536_2024_375_MOESM7_ESM.xlsx]

## Sheet: Sheet1
Supplementary Data 6		Axolotl AKT and MAPK sequences
> AKT1 Ambystoma mexicanum
ATGAATGAAGTAGCGGTAGTGAAGGAAGGATGGCTCCACAAGCGTGGAGAGTACATAAAAACGTGGCGGCCCAGGTATTTTCTGCTGAAGTCTGATGGCACGTTCATTGGCTACAAAGAGCGCCCGCAGGATGTGGACCAAATGGAGAGCCCCTTGAACAACTTCTCGGTTGCACAGTGCCAGCTGATGAAGACAGAGCGCCCCAAACCCAACACATTCATCATTCGATGTCTCCAGTGGACAACAGTAATTGAACGAACGTTTCATGTCGATTCTCCAGAGGAAAGGGAAGAATGGACACAAGTCATCCAGACTGTAGCCGACAGCCTCAAGAAACAGGAAGAGGAAATGATGGAGTGCAGGTCTGGCTCCCCAAGTGATAACTCGGGAGCCGAAGAA…
> AKT2 Ambystoma mexicanum
ATGAATGAGGTGTCTGTTGTAAAGGAGGGCTGGCTGCAGAAGAGAGGAGAGTACATAAAGACCTGGAGACCACGGTACTTTCTCCTAAAAAGCGATGGTTCTTTCATTGGTTACAAGGAGAGACCTGAGACGTCGGATAACATATTACCGCCTCTAAATAACTTCTCTGTTGGAGAATGCCAGCTAATGAAGACCGAGCGGCCGAGGCCGAACACATTTGTGATACGGTGTTTGCAGTGGACAACCGTTATAGAAAGGACGTTTCATGTAGATTCTACAGAGGAACGGGAGGAGTGGATGCAAGCTATCCAGACTGTTGCCAACAGCTTAAAGAATCAGGAGTCGGAAGTAGAGTCAATGGATTTTAAGTGTGGCTCACCAAGTGATCCCATGGGGGCA…
> AKT3 Ambystoma mexicanum
GGACTTCCTCGAAATTGGGGGGTTTGCAGGGGAGCCACCATGACTGACATTACCATTGTGAAAGAAGGCTGGGTGCAGAAGAGGGGAGAATACATCAAAAACTGGAGACCAAGGTACTTCCTTCTGAAAACGGATGGTTCTTTTATTGGCTATAAAGAAAAACCTCAAGATGTAGATTTACCTTACCCCCTCAACAACTTTTCCGTGGCAAAATGCCAGTTAATGAAAACTGAAAAACCAAAGCCAAACACATTTATCATCCGATGTCTCCAATGGACCACTGTTATCGAACGAACTTTCCATGTTGACACTCCAGAGGAACGGGAGGAATGGACAGAAGCCATACAAGCTGTGGCGGACAGACTTCAGAGACAGGAAGAAGAAAGAATGAGCTGTAGC…
> MAPK1 Ambystoma mexicanum
ATGGCGTCTGCCAACGGCGGGGCACCCGAGATCGTGCGGGGGCAGGCCTTCGACGTCGGCCCCCGTTACACCAGCTTGTCCTACATCGGGGAAGGAGCCTACGGCATGGTGTGTTCAGCCTACGATAATGTCTGCAAAGTTCGAGTAGCCATCAAGAAAATCAGCCCCTTTGAACATCAAACGTACTGTCAGCGAACTTTGCGGGAGATAAAAATATTACTGCGCTTTAAGCATGAGAACATTATTGGAATCAATGACATTATTCGAGCTCCTTCCATCGAGCAAATGAAGGATGTATACATTGTACAGGATCTCATGGAGACTGATCTGTACAAACTTCTGAAGACTCAACACCTTAGCAATGACCACATCTGTTACTTTCTGTATCAGATTTTGCGT…
> MAPK3 Ambystoma mexicanum
ATGGCAGCTACAGCAGCAGCAGTGCCACCCGTAGCCCCTGCCTCGCGGCCCGGGCTGGAAAGCGTCAAGGGGCAACCCTTCGACGTGGGGCCGCGCTACACCGATTTGCACTACATAGGAGAAGGCGCCTACGGCATGGTGTGTTCTGGTTATGACCATGTGAACAAAACTCGAATCGCCATAAAAAAAATAAGCCCCTTCGAGCATCAGACATACTGCCAGCGCACTCTGCGCGAGATCAAAATCTTACTGGGATTCAAGCACGAGAATATCATTGGGATCAACGACATCCTTCGAGCCTCCCATATGGACCAGATGCGAGACGTCTATATCGTGCAGGACTTGATGGAGACTGACCTATACAAGCTACTCAAAACGCAGCAGCTCAGCAACGACCAC…
